# Supplementary material for: A Biobank of Breast Cancer Explants with Preserved Intra-tumor Heterogeneity to Screen Anticancer Compounds
Source: Cell. 2016 Sep 22;167(1):260–274.e22. doi: 10.1016/j.cell.2016.08.041 (PMC5037319; doi:10.1016/j.cell.2016.08.041)
Supplement: Table S1. Clinical Information of Tumor Samples Used to Originate the Breast Cancer Living Biobank, Related to Figure 1 — Characteristics of established PDTX models. Stratification of PDTX models into Integrative Clusters and their ER/PR/HER2/BRCA1 status. [file mmc1.xlsx]

## Sheet: Model
Model	ER	Her2	BRCA1	Type	other names	other names2	re-implmnated	status
AB405	Neg	Neg	N/A	Metastatic				Model growing and passaged
AB521M	Neg	Pos	N/A	Metastatic				Model growing and passaged
AB551	Pos	Pos	N/A	Metastatic				Model growing and passaged
AB555	Pos	Neg	N/A	Metastatic				Model growing and passaged
AB559	Pos	Neg	N/A	Primary				Model growing and passaged
AB569	Pos	Neg	N/A	Primary				Model growing and passaged
AB572	Pos	Pos	N/A	Metastatic				Model growing and passaged
AB577	Pos	Neg	N/A	Metastatic				Model growing and passaged
AB580	Pos	Pos	N/A	Primary				Model growing and passaged
AB582	Neg	Neg	N/A	Primary				Model growing and passaged
AB590	Pos	Neg	N/A	Primary				Model growing and passaged
AB604	Pos	Neg	N/A	Primary			re-implanted	Model growing
AB612	Pos	Neg	N/A	Primary			re-implanted	Model growing
AB613	Pos	Neg	N/A	Primary				Model growing and passaged
AB630	Pos	N/A	N/A	Metastatic				Model growing and passaged
AB635	Pos	Neg	N/A	Metastatic				Model growing and passaged
AB636	Pos	Pos	N/A	Metastatic				Model growing and passaged
AB638	Pos	Neg	N/A	Primary				Model growing and passaged
AB641	Pos	Neg	N/A	Primary			re-implanted	Model growing
AB642	Pos	Neg	N/A	Metastatic				Model growing and passaged
AB654	Pos	Neg	N/A	Metastatic				Model growing and passaged
AB677	Pos	Neg	N/A	Primary			re-implanted	Model growing
AB692	Pos	Neg	N/A	Primary			re-implanted	Model growing
AB693	Pos	Neg	N/A	Primary			re-implanted	Model growing
AB694	Pos	Neg	N/A	Primary				Model growing and passaged
AB702	Neg	Pos	N/A	Metastatic				Model growing and passaged
AB710	Pos	Neg	N/A	Primary				Model growing
AB725	Neg	Pos	N/A	Primary				Model growing and passaged
AB764	Neg	Neg	N/A	Primary				Model growing
AB767	Pos	Neg	N/A	Primary				Model growing
AB768	Pos	Neg	N/A	Primary				Model growing
AB769	Pos	Neg	N/A	Primary				Model growing
AB785	Pos	Neg	N/A	Primary				Model growing
AB786	N/A	N/A	N/A	Primary				Model growing
AB790	Neg	Neg	N/A	Primary				Model growing
AB793	Pos	Pos	N/A	Primary				Model growing
AB794	Pos	Neg	N/A	Primary				Model growing
AB802	Pos	Neg	N/A	Primary				Model growing
AB805	Pos	Neg	N/A	Primary				Model growing
CAMBMT1	Pos	Neg	N/A	Metastatic				Model growing and passaged
HCI001	Neg	Neg	N/A	Primary				Model growing and passaged
HCI002	Neg	Neg	N/A	Primary				Model growing and passaged
HCI004	Neg	Neg	N/A	Primary				Model growing and passaged
HCI005	Pos	Pos	N/A	Metastatic				Model growing and passaged
HCI006	Pos	Pos	N/A	Metastatic				Model growing and passaged
HCI008	Neg	Pos	N/A	Metastatic				Model growing and passaged
HCI009	Neg	Neg	N/A	Metastatic				Model growing and passaged
HCI010	Neg	Neg	N/A	Metastatic				Model growing and passaged
HCI011	Pos	Neg	N/A	Metastatic				Model growing and passaged
HCI013	Pos	Neg	N/A	Metastatic				Model growing and passaged
HCI014	Neg	Neg	N/A	Metastatic				Model growing and passaged
IC006_TAMR	Pos	Neg	N/A	Primary	HBCx22 TamR	VBC241 E728 TAMR44		Model growing and passaged
IC007	Pos	Neg	N/A	Primary	HBCx34	BC334 RO		Model growing and passaged
STG139	Neg	Neg	N/A	Primary	SA577			Model growing and passaged
STG139M	Neg	Neg	N/A	Metastatic				Model growing and passaged
STG143	Pos	Neg	N/A	Primary	SA536			Model growing and passaged
STG163	Pos	Neg	N/A	Primary				Model growing and passaged
STG195	Pos	Pos	N/A	Metastatic				Model growing and passaged
STG201	Pos	Neg	N/A	Metastatic	SA541			Model growing and passaged
STG282	Neg	Neg	N/A	Metastatic				Model growing and passaged
STG316	Neg	Neg	Pos	Primary				Model growing and passaged
STG321	Neg	N/A	N/A	Primary				Model growing and passaged
STG335	Pos	Neg	N/A	Primary				Model growing and passaged
VHIO006	Pos	Neg	N/A	Primary				Model growing and passaged
VHIO039	Pos	Neg	N/A	Metastatic				Model growing and passaged
VHIO044	Neg	Neg	N/A	Metastatic				Model growing and passaged
VHIO060	Pos	Neg	N/A	Metastatic				Model growing and passaged
VHIO089	Neg	Neg	N/A	Metastatic				Model growing and passaged
VHIO093	Neg	Neg	N/A	Primary				Model growing and passaged
VHIO094	Neg	Neg	N/A	Metastatic				Model growing and passaged
VHIO098	Pos	Neg	N/A	Primary				Model growing and passaged
VHIO102	Pos	Neg	N/A	Primary				Model growing and passaged
VHIO124	Neg	Neg	Pos	Metastatic				Model growing and passaged
VHIO131	Pos	Neg	N/A	Metastatic				Model growing and passaged
VHIO131IGFRES	Pos	Neg	N/A	Metastatic				Model growing and passaged
VHIO136	Neg	Neg	N/A	Metastatic				Model growing and passaged
VHIO144	Neg	Pos	N/A	Metastatic				Model growing and passaged
VHIO161	Pos	N/A	N/A	Primary				Model growing and passaged
VHIO169	Neg	Neg	N/A	Primary				Model growing and passaged
VHIO179	Neg	Neg	Pos	Metastatic				Model growing and passaged
VHIO222	Neg	Pos	N/A	Primary				Model growing and passaged
VHIO244	Pos	Neg	N/A	Metastatic				Model growing and passaged

## Sheet: Clinical Info Addenbrookes
Trial ID	Sample Name	ABSC consent	Has patient had previous breast ca?	Date of Diagnosis (Core Bx date)	Age at surgery / Sample	Surgery / Sample date	Sample collected	Surgery / Sample Laterality	Surgery Type	Tumour Type	Surgical Grade	ER status	Allred Score	HER2 status	PR status	Invasive Size (mm)	Malignant nodes	Total nodes	Lymphovascular space invasion (LVI)	Pathological complete response (pCR)	Neo-adjuvant chemotherapy	Neo- adjuvant chemotherapy regime	Response to neo-adjuvant chemotherapy	Neo-adjuvant hormones	Neo- adjuvant hormone	Adjuvant chemotherapy	Adjuvant chemotherapy regime	Adjuvant targetted therapy	Adjuvant targetted therapy regime	Adjuvant endocrine	Adjuvant endocrine regime	Adjuvant Radiotherapy	Metastatic	Date of metastasis	Type of metastasis	Site of metastasis	Date of metastasis (2)	Type of metastasis (2)	Site of metastasis (2)	Date of metastasis (3)	Type of metastasis (3)	Site of metastasis (3)	Date of metastasis (4)	Type of metastasis (4)	Site of metastasis (4)	Date of metastasis (5)	Type of metastasis (5)	Site of metastasis (5)	Date of metastasis (6)
			Y/N				Tumour/ Normal		Mastectomy	Ductal	3	Postive	7	Negative	Not done	20				Yes, No	Y/N	FEC/T, Herceptin etc				Y/N	FEC/T, etc	Y/N	Herceptin etc	Y/N	Letrozole, Tamoxifen	Y/N	Y/N		Local, regional, distant	Brain, lung, etc		Local, regional, distant	Brain, lung, etc		Local, regional, distant	Brain, lung, etc
	AB405											Negative		Negative
521	AB521M	2 - Tumour	Y	2013-06-24	71	2013-08-20	Tumour/ Normal	Right	Mastectomy	Ductal (NST)	3	Negative	2	Negative	Not done	48	7	13	Present	n/a	N	n/a	n/a	N	n/a	N	n/a	N	n/a	N	n/a	Y	Y	2013-02-20	Distant	Brain	n/a	n/a	n/a	n/a	n/a	n/a	n/a	n/a	n/a	n/a	n/a	n/a	n/a
551	AB551	3 - Relapse	N	2012-10-24	44	2012-11-06	None collected as too late in the day	Left	Wide Local Excision	Ductal (NST)	3	Positive	8	Positive	Not done	21.5	0	1	Absent	n/a	N	n/a	n/a	N	n/a	Y	FEC/T	Y	Herceptin	Y	Tamoxifen	Y	Y	2013-09-11	Distant	Brain	n/a	n/a	n/a	n/a	n/a	n/a	n/a	n/a	n/a	n/a	n/a	n/a	n/a
555	AB555	3 - Relapse	N	2010-06-18	26	2010-11-25	None collected for ABSC. On Artemis trial	Left	Mastectomy	Ductal (NST)	3	Positive	8	Negative	Not done	55	2	14	Absent	No	Y	T/FEC (6 cycles)	minimal response	N	n/a	N	n/a	N	n/a	Y	Tamoxifen Zolodex	Y	Y	2013-10-17	Distant	Pleura	2013-10-17	Distant	Lung	2015-11-20	Distant	Lymph Nodes	n/a	n/a	n/a	n/a	n/a	n/a	n/a
559	AB559	2 - Tumour	N	2013-10-17	48	2013-11-12	Tumour/ Normal	Right	Wide Local Excision	Ductal (NST)	3	Positive	4	Negative	Negative	17	0	4	Absent	n/a	N	n/a	n/a	N	n/a	Y	T/FEC	N	n/a	Y	Tamoxifen	Y	N	n/a	n/a	n/a	n/a	n/a	n/a	n/a	n/a	n/a	n/a	n/a	n/a	n/a	n/a	n/a	n/a
569	AB569	2 - Tumour	N	2013-07-22	65	2014-01-09	Tumour/ Normal	Right	Mastectomy	Ductal (NST)	2	Positive	7	Negative	Not done	21	12	19	Absent	n/a	N	n/a	n/a	Y	Letrozole Exemestane	Y	FEC/T	N	n/a	Y	Exemestane	Y	N	n/a	n/a	n/a	n/a	n/a	n/a	n/a	n/a	n/a	n/a	n/a	n/a	n/a	n/a	n/a	n/a
572	AB572	3 - Relapse	Y	2014-01-14	63	2014-01-14	Normal (Scar tissue only) - Stored in TB	Right	Breast Biopsy	n/a	Not Known	Not Known	Not Known	Not Known	Not Known	Not known	Not Known	Not Known	Not Known	n/a	N	n/a	n/a	N	n/a	N	n/a	N	n/a	N	n/a	N	Y	2008-12-31	Distant	Lung	2008-12-31	Local	Lymph nodes	2014-01-29	Distant	Brain	n/a	n/a	n/a	n/a	n/a	n/a	n/a
577	AB577	3 - Relapse	N	2005-02-15	40	2005-02-15	None collected as not an Addenbrookes patient. Diagnosed in spain	Right	Wide Local Excision	Not Known	Not Known	Positive	Not Known	Not Known	Not Known	Not known	Not Known	Not Known	Not Known	n/a	N	n/a	n/a	N	n/a	Y	FAC	N	n/a	Y	Tamoxifen	Not Known	Y	2012-10-31	Distant	Pleura	2012-10-31	Distant	Pleura	2013-12-28	Distant	Bone	2014-01-27	Distant	Liver	n/a	n/a	n/a	n/a
580	AB580	2 - Tumour	Y	2013-12-18	73	2014-01-30	Tumour/ Normal	Right	Mastectomy	Ductal (NST)	3	Positive	8	Negative	Not done	11	1	19	Absent	n/a	N	n/a	n/a	N	n/a	N	n/a	N	n/a	Y	Letrozole	Y	N	n/a	n/a	n/a	n/a	n/a	n/a	n/a	n/a	n/a	n/a	n/a	n/a	n/a	n/a	n/a	n/a
582	AB582	2 - Tumour	N	2014-01-14	59	2014-02-04	Tumour/ Normal	Right	Wide Local Excision	Ductal (NST)	3	Negative	0	Negative	Negative	22	0	2	Absent	n/a	N	n/a	n/a	N	n/a	Y	FEC (6 cycles)	N	n/a	N	n/a	Y	Y	2014-12-09	Local	Axilla	n/a	n/a	n/a	n/a	n/a	n/a	n/a	n/a	n/a	n/a	n/a	n/a	n/a
590	AB590	2 - Tumour	N	2014-02-05	51	2014-02-18	Tumour/ Normal	Left	Wide Local Excision	Ductal (NST)	2	Positive	8	Positive	Not done	18	0	5	Absent	n/a	N	n/a	n/a	N	n/a	Y	TC	Y	Herceptin	Y	Letrozole	Y	N	n/a	n/a	n/a	n/a	n/a	n/a	n/a	n/a	n/a	n/a	n/a	n/a	n/a	n/a	n/a	n/a
	AB604											Positive		Negative
613	AB613	2 - Tumour	N	2014-03-17	63	2014-04-01	Tumour/ Normal	Left	Wide Local Excision	Ductal (NST)	2	Positive	8	Negative	Not done	19	1	20	Absent	n/a	N	n/a	n/a			N	n/a	N	n/a	Y	Arimidex	Y	N	n/a	n/a	n/a	n/a	n/a	n/a	n/a	n/a	n/a	n/a	n/a	n/a	n/a	n/a	n/a	n/a
630	AB630	3 - Relapse	N	2013-08-02	59	Not Known	None collected as not an Addenbrookes patient	Right	Not known	Not Known	Not Known	Not Known	Not Known	Not Known	Not Known	Not known	Not Known	Not Known	Not Known	Not Known	Not Known	Not known	Not known	Not Known	Not known	Not known	Not known	Not Known	Not Known	Not Known	Not Known	Not Known	Y	2014-04-27	Distant	Brain	n/a	n/a	n/a	n/a	n/a	n/a	n/a	n/a	n/a	n/a	n/a	n/a	n/a
635	AB635	3 - Relapse	N	2001-05-17	71	2001-06-12	None collected as not consented to ABSC	Left	Wide Local Excision	Lobular	3	Positive	Not Known	Not done	Not done	30	1	12	Absent	n/a	N	n/a	n/a	N	n/a	N	n/a	N	n/a	Y	Tamoxifen Letrozole	Y	Y	2014-05-06	Local	Skin	2014-05-06	Local	Axilla	2014-05-19	Distant	Pleura	2014-05-19	Distant	Lung	2014-05-19	Distant	Liver	2014-05-19
636	AB636	3 - Relapse	N	2009-01-21	72	2009-06-02	None collected as not consented to ABSC	Right	Mastectomy	Ductal (NST)	2	Positive	8	Positive	Not done	29	12	16	Present	n/a	N	n/a	n/a	Y	Tamoxifen	Y	TC (4 cycles)	Y	Herceptin	Y	Arimidex	Y	Y	2014-03-21	Distant	Bone	2014-03-21	Distant	Lung	2014-03-21	Distant	Lymph Nodes	2014-03-21	Local	Chest Wall	n/a	n/a	n/a	n/a
638	AB638	2 - Tumour	N	Not Known	75	2014-05-08	Tumour/ Normal	Right	Mastectomy	Ductal (NST)	3	Positive	Not Known	Negative	Not Known	105	18	19	Present	n/a	N	n/a	n/a	N	n/a	N	n/a	N	n/a	Y	Letrozole	Y	N	n/a	n/a	n/a	n/a	n/a	n/a	n/a	n/a	n/a	n/a	n/a	n/a	n/a	n/a	n/a	n/a
	AB641											Positive		Negative
642	AB642	3 - Relapse	N	2006-02-16	77	2006-03-08	None collected as not consented to ABSC	Right	Mastectomy	Mixed Ductal (NST) / Lobular	2	Positive	8	Not done	Not done	63	1	18	Present	n/a	N	n/a	n/a	N	n/a	N	n/a	N	n/a	Y	Tamoxifen	Y	Y	2014-04-04	Distant	Scapula	2014-04-04	Distant	Bone	2014-04-04	Local	Lymph nodes	n/a	n/a	n/a	n/a	n/a	n/a	n/a
654	AB654	3 - Relapse	N	2004-04-26	68	2004-05-20	None collected as not consented to ABSC	Left	Wide Local Excision	Mixed Ductal (NST) / Lobular	3	Positive	Not Known	Not done	Not done	21	0	11	Absent	n/a	N	n/a	n/a	N	n/a	N	n/a	N	n/a	Y	Tamoxifen Arimidex	Y	Y	2014-06-05	Distant	Pleura	2014-06-05	Distant	Lymph Nodes	n/a	n/a	n/a	n/a	n/a	n/a	n/a	n/a	n/a	n/a
	AB677											Positive		Negative
	AB692											Positive		Negative
	AB693											Positive		Negative
694	AB694	2 - Tumour	N	2014-10-24	75	2014-11-25	Tumour/ Normal	Left	Mastectomy	Ductal (NST)	3	Positive	8	Negative	Not done	33	4	10	Present	n/a	N	n/a	n/a	N	n/a	N	n/a	N	n/a	Y	Letrozole	N	Y	2014-12-15	Distant	Liver	2014-12-15	Distant	Hilar	2014-12-15	Distant	Adrenal	n/a	n/a	n/a	n/a	n/a	n/a	n/a
702	AB702	3 - Relapse	N	2013-06-10	35	2013-11-18	None collected as not consented to ABSC	Right	Mastectomy	Ductal (NST)	3	Negative	0	Positive	Not done	0	0	14	Not Known	Yes	Y	FEC/T	complete response	N	n/a	N	n/a	Not Known	Not Known	Not Known	Not Known	Not Known	Y	2014-11-24	Distant	Brain	n/a	n/a	n/a	n/a	n/a	n/a	n/a	n/a	n/a	n/a	n/a	n/a	n/a
710	AB710	2 - Tumour	N	2014-12-10	57	2015-01-21	Tumour/ Normal	Left	Wide Local Excision	Lobular	2	Positive	8	Negative	Not done	25	1	11	Absent	n/a	N	n/a	n/a	N	n/a	Y	TC	N	n/a	Y	Letrozole	Y	N	n/a	n/a	n/a	n/a	n/a	n/a	n/a	n/a	n/a	n/a	n/a	n/a	n/a	n/a	n/a	n/a
725	AB725	2 - Tumour	N	2015-02-13	78	2015-04-01	Tumour/ Normal	Right	Mastectomy	Ductal (NST)	3	Negative	0	Positive	Not done	29	41	41	Present	n/a	N	n/a	n/a	N	n/a	Y	TC (1 cycle) EC (3 cycles)	Y	Herceptin	N	n/a	Y	N	n/a	n/a	n/a	n/a	n/a	n/a	n/a	n/a	n/a	n/a	n/a	n/a	n/a	n/a	n/a	n/a
764	AB764	2 - Tumour	N	2015-07-17	73	2015-08-19	Tumour/ Normal	Left	Wide Local Excision	Ductal (NST)	3	Negative	0	Negative	Not done	17	5	15	Present	n/a	N	n/a	n/a	N	n/a	Y	TC	N	n/a	N	n/a	Y	N	n/a	n/a	n/a	n/a	n/a	n/a	n/a	n/a	n/a	n/a	n/a	n/a	n/a	n/a	n/a	n/a
767	AB767	2 - Tumour	N	2015-07-30	76	2015-09-01	Tumour/ Normal	Left	Wide Local Excision	Mucinous	2	Positive	8	Negative	Not done	21	0	1	Absent	n/a	N	n/a	n/a	N	n/a	N	n/a	N	n/a	Y	Tamoxifen	Y	N	n/a	n/a	n/a	n/a	n/a	n/a	n/a	n/a	n/a	n/a	n/a	n/a	n/a	n/a	n/a	n/a
768	AB768	2 - Tumour	N	2015-07-31	62	2015-09-01	Tumour/ Normal	Left	Wide Local Excision	Neuroendocrine	3	Positive	8	Negative	Not done	25	1	1	Present	n/a	N	n/a	n/a	N	n/a	Y	TC	N	n/a	Y	Letrozole or Tamoxifen	Y	N	n/a	n/a	n/a	n/a	n/a	n/a	n/a	n/a	n/a	n/a	n/a	n/a	n/a	n/a	n/a	n/a
769	AB769	2 - Tumour	N	2015-07-20	83	2015-09-01	Tumour/ Normal	Left	Mastectomy	Lobular	2	Positive	8	Negative	Not done	60	0	20	Absent	n/a	N	n/a	n/a	N	n/a	N	n/a	N	n/a	Y	Tamoxifen	Y	N	n/a	n/a	n/a	n/a	n/a	n/a	n/a	n/a	n/a	n/a	n/a	n/a	n/a	n/a	n/a	n/a
785	AB785	2 - Tumour	N	2015-11-19	36	2016-01-05	Tumour/ Normal	Left	Wide Local Excision	Ductal (NST)	3	Positive	8	Negative	Not done	22	0	3	Absent	n/a	N	n/a	n/a	N	n/a	Y	FEC/T	N	n/a	Y	Tamoxifen Zolodex	Y	N	n/a	n/a	n/a	n/a	n/a	n/a	n/a	n/a	n/a	n/a	n/a	n/a	n/a	n/a	n/a	n/a
786	AB786	2 - Tumour	Y	2015-12-09	74	2016-01-12	Tumour/ Normal	Right	Mastectomy	Mucinous	2	Positive	8	Negative	Not done	25	0	1	Absent	n/a	N	n/a	n/a	N	n/a	N	n/a	N	n/a	Y	Tamoxifen	N	N	n/a	n/a	n/a	n/a	n/a	n/a	n/a	n/a	n/a	n/a	n/a	n/a	n/a	n/a	n/a	n/a
790	AB790	2 - Tumour	Y	2016-01-14	80	2016-01-26	Tumour/ Normal	Left	Mastectomy	Ductal (NST)	3	Negative	0	Negative	Negative	26	n/a	n/a	Present	n/a	N	n/a	n/a	N	n/a	N	n/a	N	n/a	N	n/a	N	Y	2016-05-18	Local	Axilla	2016-06-02	Distant	Lung	2016-06-02	Distant	Hilar	n/a	n/a	n/a	n/a	n/a	n/a	n/a
793	AB793	2 - Tumour	Y	2015-04-22	76	2016-02-04	Tumour/ Normal	Left	Mastectomy	Ductal (NST) with mucinous differentiation	3	Positive	8	Negative	Not done	120	1	10	Absent	n/a	N	n/a	n/a	Y	Letrozole Exemestane	N	n/a	N	n/a	Y	Exemestane Tamoxifen	N	N	n/a	n/a	n/a	n/a	n/a	n/a	n/a	n/a	n/a	n/a	n/a	n/a	n/a	n/a	n/a	n/a
794	AB794	2 - Tumour	N	2015-01-14	78	2016-02-09	Tumour/ Normal	Left	Wide Local Excision	Ductal (NST)	2	Positive	8	Negative	Positive	22	0	3	Absent	n/a	N	n/a	n/a	N	n/a	N	n/a	N	n/a	Y	Tamoxifen	Y	N	n/a	n/a	n/a	n/a	n/a	n/a	n/a	n/a	n/a	n/a	n/a	n/a	n/a	n/a	n/a	n/a
802	AB802	2 - Tumour	N	2015-11-25	57	2016-03-01	Tumour	Right	Wide Local Excision	Lobular	2	Positive	8	Negative	Not done	26	0	5	Absent	n/a	N	n/a	n/a	Y	Letrozole	N	n/a	N	n/a	Y	Letrozole	Y	N	n/a	n/a	n/a	n/a	n/a	n/a	n/a	n/a	n/a	n/a	n/a	n/a	n/a	n/a	n/a	n/a
805	AB805	2 - Tumour	Y	2016-03-01	64	2016-04-05	Tumour/ Normal	Left	Mastectomy	Mixed Ductal (NST) / Lobular	2	Positive	8	Negative	Positive	11	1	3	Absent	n/a	N	n/a	n/a	N	n/a	N	n/a	N	n/a	Y	Letrozole	N	N	n/a	n/a	n/a	n/a	n/a	n/a	n/a	n/a	n/a	n/a	n/a	n/a	n/a	n/a	n/a	n/a
CAMBMT1	CAMBMT1-84293	n/a	N	2007-11-07	50	n/a	n/a	Left	Mastectomy	Ductal (NST)	3	Positive	8	Negative	Not done	Size unable to be given post chemo	0	10	Present	No	Y	FEC/T	partial response	N	n/a	N	n/a	N	n/a	Y	Arimidex	Y	Y	2015-02-25	Distant	Brain	n/a	n/a	n/a	n/a	n/a	n/a	n/a	n/a	n/a	n/a	n/a	n/a	n/a
211	STG139	2 - Tumour	N	2011-02-21	48	2011-05-10	Tumour/ Normal	Left	Mastectomy	Ductal (NST)	3	Negative	0	Negative	Negative	47	0	9	Absent	No	Y	1 cycle of Taxotere 1 cycle of weekly Taxol	minimal response	N	n/a	Y	FEC	N	n/a	N	n/a	Y	Y	2012-05-04	Distant	Lung	n/a	n/a	n/a	n/a	n/a	n/a	n/a	n/a	n/a	n/a	n/a	n/a	n/a
211	STG139M	2 - Tumour	N	2011-02-21	48	2011-05-10	Tumour/ Normal	Left	Mastectomy	Ductal (NST)	3	Negative	0	Negative	Negative	47	0	9	Absent	No	Y	1 cycle of Taxotere 1 cycle of weekly Taxol	minimal response	N	n/a	Y	FEC	N	n/a	N	n/a	Y	Y	2012-05-04	Distant	Lung	n/a	n/a	n/a	n/a	n/a	n/a	n/a	n/a	n/a	n/a	n/a	n/a	n/a
218	STG143	2 - Tumour	N	2011-05-12	76	2011-06-14	Tumour/ Normal	Right	Mastectomy	Ductal (NST)	3	Positive	8	Negative	Not done	30	0	4	Absent	n/a	N	n/a	n/a	N	n/a	N	n/a	N	n/a	Y	Tamoxifen Arimidex	Y	N	n/a	n/a	n/a	n/a	n/a	n/a	n/a	n/a	n/a	n/a	n/a	n/a	n/a	n/a	n/a	n/a
	STG163											Positive		Negative
CTC75	STG195	n/a	N	2008-12-19	41	2009-04-07	None collected as not consented to ABSC	Right	Mastectomy	Ductal (NST)	3	Positive	8	Positive	Not done	136	4	9	Absent	No	Y	FEC/T	minimal response	N	n/a	N	n/a	Y	Herceptin	Y	Letrozole	Y	Y	2008-12-31	Distant	Bone	2011-10-05	Distant	Pleura	2011-03-27	Distant	Brain	2011-10-15	Distant	Liver	n/a	n/a	n/a	n/a
155	STG201	2 - Tumour	N	2010-06-11	43	2010-11-02	None collected as too late in the day	Left	Mastectomy	Ductal (NST)	3	Negative	0	Negative	Not done	40	5	15	Absent	No	Y	FEC/T	good response	N	n/a	N	n/a	N	n/a	N	n/a	Y	Y	2012-03-05	Distant	Pleura	2016-03-12	Local	Lymph nodes	n/a	n/a	n/a	n/a	n/a	n/a	n/a	n/a	n/a	n/a
451	STG282	3 - Relapse	N	2012-12-13	44	n/a	n/a	Right	n/a	Ductal (NST)	3	Positive	6	Negative	Negative	n/a	n/a	n/a	n/a	n/a	N	n/a	n/a	N	n/a	N	n/a	N	n/a	N	n/a	N	Y	2012-12-12	Distant	Pleura	2012-12-21	Local	Lymph nodes	2012-12-21	Distant	Lymph Nodes	n/a	n/a	n/a	n/a	n/a	n/a	n/a
491	STG316	2 - Tumour	N	2013-01-10	39	2013-07-11	Tumour/ Normal	Right	Mastectomy	Ductal (NST)	3	Negative	0	Negative	Negative	12	0	4	Absent	No	Y	T/FEC (3 cycles) Cisplatin (1 cycle) Carboplatin AUC 6 (2 cycles)	no response	N	n/a	N	n/a	N	n/a	N	n/a	N	N	n/a	n/a	n/a	n/a	n/a	n/a	n/a	n/a	n/a	n/a	n/a	n/a	n/a	n/a	n/a	n/a
	STG321													Negative
531	STG335	2 - Tumour	N	2013-08-02	89	2013-09-10	Tumour/ Normal	Right	Wide Local Excision	Ductal (NST)	3	Positive	7	Negative	Negative	37	1	5	Absent	n/a	N	n/a	n/a	N	n/a	N	n/a	N	n/a	Y	Tamoxifen	Y	N	n/a	n/a	n/a	n/a	n/a	n/a	n/a	n/a	n/a	n/a	n/a	n/a	n/a	n/a	n/a	n/a
[truncated: 38 more columns]

## Sheet: Clinical Info Vall d'Hebron
PDXs from Vall d'Hebron	Sample Name	Sample Name	Consent	Has patient had previous breast ca?	Date of Diagnosis (Core Bx date)	met_at_dx	Age at surgery / Sample	Surgery / Sample date	Sample collected	Surgery / Sample Laterality	Surgery Type	Tumour Type	Surgical Grade	ER status	Allred Score	HER2 status	PR status	Invasive Size (mm)	Malignant nodes	Total nodes	Lymphovascular space invasion (LVI)	Neo-adjuvant chemotherapy	Neo- adjuvant chemotherapy regime	Response to neo-adjuvant chemotherapy	Adjuvant chemotherapy	Adjuvant chemotherapy regime	Adjuvant endocrine	Adjuvant endocrine regime	Adjuvant Radiotherapy	Status at last follow up	Date of last contact/Date of Death	Was the patients death related to breast cancer?	Metastatic	Date of metastasis	Type of metastasis	Site of metastasis	Date of metastasis (2)	Type of metastasis (2)	Site of metastasis (2)
VHIO006	VHIO006	6	VHIO	N	2009-06-01	N	79	2009-12-21	Tumour	Right	Mastectomy	Ductal	3	Positive		Negative	Positive	40	1	17	Not Known	Y	Myocet + Ciclofosfamida (4 ciclos)/Taxol (6 ciclos)		N	n/a	Y	Letrozole	Y	Alive	2014-03-27	N/A	N	n/a	n/a	n/a	n/a	n/a	n/a
VHIO039	VHIO039	39	VHIO	N	2005-01-01	Y	84	2010-03-17	Tumour	Left	Wide Local Excision	Ductal	3	Positive		Negative	Negative	NA	NA	NA	Not Known	N	n/a	n/a	N	n/a	N	n/a	N	Alive	2010-06-10	N/A	Y	2005-01-01	regional	skin, nodes	2006-09-01	regional	skin
VHIO044	VHIO044	44	VHIO	N	2007-10-01	N	67	2007-11-16	Tumour	Left	Wide Local Excision	Ductal	3	Negative	0	Negative	Negative	19	6	10	Absent	N	n/a	n/a	Y	AC(4ciclos)/Taxol(4ciclos)	N	n/a	Y	Deceased	2010-11-11	Y	Y	2010-02-01	distant	nodes, mediastinal	2010-07-01	local	breast, skin
VHIO060	VHIO060	60	VHIO	N	2009-07-01	N	37	2010-05-18	Tumour	Right	Wide Local Excision	Ductal	2	Positive		Negative	Negative	NA	NA	NA	Not Known	Y	AC(4 ciclos)/Paclitaxel (4 ciclos)	minimal response	N	n/a	N	n/a	N	Alive	2010-07-02	N/A	Y	2009-12-22	local	breast	2010-01-13	regional	breast, nodes
VHIO089	VHIO089	89	VHIO	N	2007-10-01	N	67	2007-11-16	Tumour	Left	Wide Local Excision	Ductal	3	Negative	0	Negative	Negative	19	6	10	Absent	N	n/a	n/a	Y	AC(4ciclos)/Taxol(4ciclos)	N	n/a	Y	Deceased	2010-11-11	Y	Y	2010-02-01	distant	nodes, mediastinal	2010-07-01	local	breast, skin
VHIO093	VHIO093	93	VHIO	N	2002	N	67	2010-08-03	Tumour	Left	Mastectomy	Ductal	3	Positive		Negative	Negative	28	0	0	Absent	N	n/a	n/a	Y	TC (4 ciclos)	N	n/a	N	Alive	2012-06-07	N/A	Y	2012-04-10	distant	skin, nodes, lung, liver	n/a	n/a	n/a
VHIO094	VHIO094	94	VHIO	N	2010-07-29	N	34	2010-08-10	Tumour	Left	Wide Local Excision	Ductal	3	Positive		Negative	Negative	18	0	15	Absent	N	n/a	n/a	Y	TAC (5 ciclos)	N	n/a	Y	Deceased	2012-10-19	Y	Y	2010-12-27	local	breast	2011-12-22	distant	liver, lung, nodes, bones
VHIO098	VHIO098	98	VHIO	N	2010-02-04	N	55	2010-08-19	Tumour	Right	Wide Local Excision	Ductal	3	Positive		Negative	Negative	20	0	24	Not Known	Y	AC(4 ciclos)/paclitaxel (10 ciclos)	minimal response	N	n/a	Y	Letrozole	Y	Alive	2011-11-15	N/A	Y	2011-02-01	distant	breast, lung, pleura, liver, bones	2011-06-09	distant	bones
VHIO0102	VHIO0102	102	VHIO	Y	2010-07-07	N	92	2010-08-23	Tumour	Left	Wide Local Excision	Ductal	3	Positive		Negative	Positive	15	NA	NA	Absent	N	n/a	n/a	N	n/a	Y	Letrozole	N	Alive	2015-10-15	N/A	N	n/a	n/a	n/a	n/a	n/a	n/a
VHIO124	VHIO124	124	VHIO	N	NA	N	41	NA	Tumour	Left	Mastectomy	NA	Not Known	Negative	0	Negative	Negative	NA	NA	NA	Not Known	Y	docetaxel	minimal response	Y	cisplatin, vinorelbine	N	n/a	Y	Deceased	2013-03-15	Y	Y	n/a	local	skin	n/a	regional	skin
VHIO131	VHIO131	131	VHIO	N	1997-11-01	N	35	1997-12-19	Tumour	Left	Wide Local Excision	Ductal	3	Positive		Negative	Positive	22	0	23	Not Known	N	n/a	n/a	Y	CMF (6 ciclos)	Y	Tamoxifen	Y	Deceased	2011-01-15	Y	Y	1999-02-01	local	breast	1999-04-01	distant	pleura, adrenal
VHIO131IGFRES	VHIO131IGFRES	131	VHIO	N	1997-11-01	N	35	1997-12-19	Tumour	Left	Wide Local Excision	Ductal	3	Positive		Negative	Positive	22	0	23	Not Known	N	n/a	n/a	Y	CMF (6 ciclos)	Y	Tamoxifen	Y	Deceased	2011-01-15	Y	Y	1999-02-01	local	breast	1999-04-01	distant	pleura, adrenal
VHIO136	VHIO136	136	VHIO	N	2009-10-01	N	32	2007-11-05	Tumour	Left	Mastectomy	Ductal	3	Negative	0	Negative	Negative	29	1	16	Not Known	Y	adriamicina/paclitaxel (4 ciclos), CMF (8 ciclos)	n/a	N	n/a	N	n/a	Y	Deceased	2011-08-01	Y	Y	2010-10-01	distant	liver, lung, nodes, bones	2010-11-22	distant	brain
VHIO144	VHIO144	144	VHIO	N	NA	N	77	2010-11-25	Tumour	Right	Wide Local Excision	Ductal	Not Known	Negative	0	Positive	Negative	NA	NA	NA	Absent	Not Known	n/a	n/a	Y	n/a	Y	n/a	Y	Alive	2011-01-04	N/A	Y	n/a	regional	skin	n/a	regional	skin
VHIO161	VHIO161	161	VHIO					NA		Not Known			3	Positive		Not Known
VHIO179	VHIO179	179	VHIO	N	2008-01-01	N	49	2009-04-01	Tumour	Left	Mastectomy	Ductal	Not Known	Negative	0	Negative	Negative	NA	NA	NA	Not Known	N	n/a	n/a	Y	Trastuzumab, capecitabina	N	n/a	N	Alive	2012-02-27	N/A	Y	2010-06-01	distant	nodes, mediastinal	2010-04-01	distant	nodes, mediastina, lung, skin
VHIO222	VHIO222	222	VHIO	N	2009-01-01	Y	72	2013-01-21	Tumour	Left	Mastectomy	Ductal	3	Negative	0	Positive	Negative	40	0	0	Present	Y	Carboplatin/Paclitaxel/Trastuzumab	good response	Y	liposomal doxorubicin, gemcitabina, trastuzumab	N	n/a	N	Deceased	2014-07-13	Y	Y	2009-01-01	distant	bones	2010-08-01	distant	bones
VHIO244	VHIO244	244	VHIO	N	2011-11-01		46	2013-07-22	Tumour	Left	Wide Local Excision	Ductal	Not Known	Positive		Negative	Not Known	NA	NA	NA	Not Known	N	n/a	n/a	Y	carboplatine, paclitaxel	N	n/a	Y	Alive	2015-06-12	N/A	Y	2011-11-01	local	nodes	2012-12-01	local	breast

## Sheet: Clinical Info Institute Curie
PDXs Institute Curie	Sample Name	ABSC consent	Has patient had previous breast ca?	Date of Diagnosis (Core Bx date)	Age at surgery / Sample	Surgery / Sample date	Sample collected	Surgery / Sample Laterality	Surgery Type	Tumour Type	Surgical Grade	ER status	Allred Score	HER2 status	PR status	Invasive Size (mm)	Malignant nodes	Total nodes	Lymphovascular space invasion (LVI)	Neo-adjuvant chemotherapy	Neo- adjuvant chemotherapy regime	Response to neo-adjuvant chemotherapy	Neo-adjuvant hormones	Neo- adjuvant hormone	Adjuvant chemotherapy	Adjuvant chemotherapy regime	Adjuvant targetted therapy	Adjuvant targetted therapy regime	Adjuvant endocrine	Adjuvant endocrine regime	Adjuvant Radiotherapy	Metastatic	Date of metastasis	Type of metastasis	Site of metastasis	Date of metastasis (2)	Type of metastasis (2)	Site of metastasis (2)	Date of metastasis (3)	Type of metastasis (3)	Site of metastasis (3)	Date of metastasis (4)	Type of metastasis (4)	Site of metastasis (4)	Date of metastasis (5)	Type of metastasis (5)	Site of metastasis (5)	Date of metastasis (6)	Type of metastasis (6)
HBCx22 TamR	IC006_TAMR	2 - Tumour	N	2007-04-05	46	2007-05-15	Tumor	Left	Mastectomy	Ductal	3	Positive	7	Negative	Positive	25	5	9	Present	N	n/a	n/a				FEC 100 3 cycles, docetaxel 3 cycles	N		N		Y	N			n/a	n/a	n/a	n/a	n/a	n/a	n/a	n/a	n/a	n/a	n/a	n/a	n/a	n/a	n/a
HBCx34	IC007	2 - Tumour	N	2008-01-30	37	2008-02-26	Tumor	Right	Mastectomy	Ductal	3	Positive	4	Negative	Positive	14	0	3	Present	N	n/a	n/a				EC, taxol			Y	LHRH agonist	Y	N			n/a	n/a	n/a	n/a	n/a	n/a	n/a	n/a	n/a	n/a	n/a	n/a	n/a	n/a	n/a
[truncated: 14 more columns]

## Sheet: Classifiers
Tumour	iC10	threeGene	pam50	ER	HER2	PR
AB521	10	ER-/HER2-	Basal	-	-	-
AB521M	10	ER-/HER2-	Basal	-	-	-
AB551	5	HER2+	Her2	-	+	-
AB555	1	ER+/HER2- High Prolif	NC	+	-	-
AB559	10	ER-/HER2-	Basal	NC	-	-
AB569	4ER+	NC	NA	NC	NC	NC
AB572	9	NC	NA	NC	NC	NC
AB580	NA	ER+/HER2- High Prolif	LumB	+	-	-
AB582	NA	ER-/HER2-	Basal	-	-	-
AB630	3	ER-/HER2-	Basal	-	-	-
CAMBMT1	1	NC	NA	NC	NC	NC
HCI001	9	ER-/HER2-	Basal	-	-	-
HCI002	9	ER-/HER2-	Basal	-	-	-
HCI004	10	ER-/HER2-	Basal	-	-	-
HCI005	1	ER+/HER2- High Prolif	NC	+	-	NC
HCI006	1	ER+/HER2- High Prolif	LumB	+	-	+
HCI008	10	HER2+	Her2	-	-	-
HCI009	8	ER-/HER2-	LumB	-	-	-
HCI010	9	ER-/HER2-	Basal	-	-	+
HCI011	6	ER+/HER2- High Prolif	LumB	+	-	-
HCI014	8	ER-/HER2-	Her2	-	-	-
IC006	1	ER+/HER2- High Prolif	Her2	+	-	-
IC007	1	ER+/HER2- High Prolif	LumB	+	-	-
STG139	10	ER-/HER2-	Basal	-	-	-
STG139M	10	ER-/HER2-	Basal	-	-	-
STG143	8	ER+/HER2- High Prolif	LumB	+	-	-
STG195	1	ER+/HER2- High Prolif	LumB	+	-	+
STG201	10	ER-/HER2-	Basal	-	-	-
STG282	10	ER-/HER2-	Basal	-	-	-
STG306	NA	ER-/HER2-	Basal	-	-	-
STG316	10	ER-/HER2-	Basal	-	-	-
STG335	NA	ER+/HER2- High Prolif	LumB	+	-	-
VHIO006	2	ER+/HER2- High Prolif	LumB	+	-	-
VHIO039	9	ER+/HER2- High Prolif	LumB	+	-	-
VHIO089	10	ER-/HER2-	Basal	-	-	-
VHIO093	10	ER-/HER2-	Basal	-	-	-
VHIO094	10	ER-/HER2-	Basal	-	-	-
VHIO098	10	ER-/HER2-	Basal	+	-	-
VHIO102	10	ER-/HER2-	Basal	-	-	-
VHIO124	9	ER-/HER2-	Basal	-	-	-
VHIO131	1	ER+/HER2- High Prolif	LumB	+	-	+
VHIO131IGFRES	9	NC	NA	NC	NC	NC
VHIO161	5	ER+/HER2- High Prolif	LumB	+	-	+
VHIO169	10	ER-/HER2-	Basal	-	-	-
VHIO179	10	ER-/HER2-	Basal	-	-	-
VHIO244	1	ER+/HER2- High Prolif	LumB	+	-	+
