# Supplementary material for: A Biobank of Breast Cancer Explants with Preserved Intra-tumor Heterogeneity to Screen Anticancer Compounds
Source: Cell. 2016 Sep 22;167(1):260–274.e22. doi: 10.1016/j.cell.2016.08.041 (PMC5037319; doi:10.1016/j.cell.2016.08.041)
Supplement: Table S2. Immunohistochemistry on Tissue Microarrays of PDTXs and Originating Cancers, when Available, Related to the main text [file mmc2.xlsx]

## Sheet: STG and AB models
STG_TMA																			Originating cancer's data
Study id.	HER2	Morphology	Grade	PR	ER	CK5	CK14	CK8	CK18	ESA intensity	ESA %	pS6 int	pS6 %	Ecad	Ki67	p53 intensity	p53 %	Observations	ER status	Her 2 status	BRCA status	Type
Liver
STG139-X1	neg	epithelioid sheets	3,3,3	neg	neg	pos	pos	pos	pos	3	90	3	80	pos	high	3	100		Neg	Neg	N/A	Primary
STG139-X1	neg	epithelioid and spindled	3,3,3	neg	neg	pos	pos	pos	pos	3	100	3	80	pos	high	3	100
STG139-X2	NC									NC		nc		nc	nc	nc
STG139-X2	neg	epithelioid sheets	3,3,3	neg	neg	pos	pos	pos	pos	3	90	3	90	pos	high	3	100
STG139-X2	neg	epithelioid and spindled with necrosis	3,3,2	neg	neg	pos	pos	pos	pos	3	90	3	40	pos	high	2	90
STG139-X2	neg	epithelioid with vacuolated cytoplasm	3,3,3	neg	neg	pos	pos	pos	neg	3	80	3	80	pos	high	3	100
STG139-X3	neg	epithelioid with vacuolated cytoplasm	3,3,3	neg	neg	pos	pos	pos	neg	3	100	3	80	pos	high	3	100
STG139-X3	neg	epithelioid sheets	3,3,3	neg	neg	pos	pos	pos	neg	3	100	3	80	pos	high	3	100
STG139-X4	neg	epithelioid sheets	3,3,3	neg	neg	pos	pos	pos	neg	3	80	3	90	pos	high	3	100
STG139-X4	neg	epithelioid and spindled	3,3,3	neg	neg	pos	pos	pos	neg	3	100	3	90	pos	high	3	100
STG139-X5	neg	epithelioid with vacuolated cytoplasm	3,3,3	neg	neg	pos	pos	pos	pos	3	100	3	80	pos	high	3	100
STG139-X5	neg	epithelioid sheets	3,3,3	neg	neg	pos	pos	pos	pos	3	90	3	90	pos	high	3	100
STG139-X5	neg	epithelioid sheets	3,3,3	neg	neg	pos	pos	neg	pos	1	20	3	40	pos	high	3	100
STG139-X5	neg	epithelioid with vacuolated cytoplasm	3,3,3	neg	neg	pos	pos	pos	pos	1	5	3	70	pos	high	3	100
STG139-X6	neg	epithelioid sheets	3,3,3	neg	neg	pos	pos	pos	neg	3	90	3	100	pos	high	3	100
STG139-X6	neg	epithelioid sheets	3,3,3	neg	neg	pos	pos	pos	neg	3	90	3	80	pos	high	3	100
STG139-X7	neg	epithelioid sheets	3,3,3	neg	neg	neg	neg	neg	neg	0	0	3	90	neg	high	3	100
STG139-X7	neg	epithelioid and spindled	3,3,3	neg	neg	pos	pos	pos	neg	3	100	3	90	pos	high	2	90
STG139-X7	neg	epithelioid and spindled	3,3,3	neg	neg	pos	pos	pos	neg	3	100	3	70	neg	low	2	60
STG139-X7	neg	epithelioid sheets	3,3,3	neg	neg				neg	NC		nc		nc	nc	nc
STG139-X8	neg	epithelioid sheets	3,3,3	neg	neg	pos	pos	pos	neg	3	90	3	70	pos	high	3	100
STG139-X8	neg	epithelioid sheets	3,3,3	neg	neg	pos	pos	pos	neg	3	100	3	95	pos	high	3	100
STG139-X8	neg	epithelioid sheets	3,3,3	neg	neg	pos	pos	pos	neg	3	100	3	80	pos	high	3	100
STG139-X8	neg	epithelioid sheets	3,3,3	neg	neg	pos	pos	pos	neg	3	90	3	90	pos	high	3	100
STG139-X9	neg	epithelioid sheets	3,3,3	neg	neg	pos	pos	pos	neg	3	90	3	60	pos	high	3	100
STG139-X9	neg	epithelioid sheets	3,3,3	neg	neg	pos	pos	pos	neg	3	100	3	90	pos	high	3	100
STG139-X10	neg	epithelioid and spindled	3,3,3	neg	neg	pos	pos	pos	neg	3	100	3	80	pos	high	3	100
STG139-X10	neg	epithelioid and spindled	3,3,3	neg	neg	pos	pos	pos	neg	3	90	3	60	pos	high	3	100
STG139-X11	neg	epithelioid and spindled	3,3,3	neg	neg	pos	pos	pos	neg	3	25	3	90	pos	high	3	95
STG139-X11	neg	epithelioid sheets	3,3,3	neg	neg	pos	pos	pos	neg	3	70	3	100	pos	high	3	100
STG139-X12	neg	epithelioid sheets	3,3,3	neg	neg	pos	pos	pos	neg	3	100	3	90	pos	high	3	100
STG139-X12	neg	epithelioid with necrosis	3,3,3	neg	neg	pos	pos	pos	neg	3	100	3	50	pos	high	3	100
STG139-X13	neg	epithelioid with necrosis	3,3,3	neg	neg	pos	pos	pos	neg	3	90	3	20	pos	high	3	100
STG139-X13	neg	epithelioid and spindled	3,3,3	neg	neg	pos	pos	pos	neg	3	40	3	20	pos	high	3	90
STG139-X13	neg	spindled and epithelioid with necrosis	3,3,3	neg	neg	pos	pos	pos	pos	3	90	3	20	pos	high	3	100
STG139-X13	neg	epithelioid and spindled with necrosis	3,3,3	neg	neg	pos	pos	pos	pos	3	90	3	20	pos	high	3	95
STG139-X14	neg	epithelioid and spindled	3,3,3	neg	neg	pos	pos	pos	neg	2	20	3	40	pos	high	3	100
STG139-X14	neg	epithelioid with necrosis	3,3,3	neg	neg	pos	pos	pos	neg	3	90	3	40	pos	high	3	100
STG139-X14	neg	epithelioid sheets	3,3,3	neg	neg	pos	pos	pos	pos	3	90	3	50	pos	high	3	100
STG139-X14	neg	epithelioid sheets	3,3,3	neg	neg	pos	pos	pos	neg	3	90	3	80	pos	high	3	100
STG139-X15	neg	epithelioid sheets	3,3,3	neg	neg	pos	pos	neg	neg	0	0	3	70	neg	high	3	100
STG139-X15	neg	epithelioid and spindled	3,3,3	neg	neg	pos	pos	neg	neg	0	0	3	80	neg	high	3	100
STG139-X15	neg	epithelioid with necrosis	3,3,3	neg	neg	pos	pos	pos	pos	3	100	3	60	pos	high	3	100
STG139-X15	NC									nc		nc		nc	nc	nc
STG139-X16	neg	epithelioid sheets	3,3,3	neg	neg	pos	pos	pos	pos	3	100	3	40	pos	high	3	100
STG139-X16	neg	epithelioid with necrosis	3,3,3	neg	neg	pos	pos	pos	pos	3	100	3	30	pos	high	3	100
STG139-X16	neg	epithelioid with vacuolated cytoplasm	3,3,3	neg	neg	pos	pos	pos	neg	0	0	2	10	pos	high	3	100
STG139-X16	neg	epithelioid sheets	3,3,3	neg	neg	pos	pos	neg	neg	0	0	3	70	neg	high	3	100
	no change			no change	no change	no change	no change	no change	no change	no change		no change		no change	no change	no change
STG139-M0	neg	epithelioid with necrosis	3,3,3	neg	neg	pos	pos	pos	pos	3	100	3	40	pos	high	3	100	Neg	Neg	N/A	Primary
STG139-M0	neg	epithelioid sheets with occasional mucin vacuoles	3,3,3	neg		pos	pos	pos	pos	3	100	3	60	pos	high	nc
STG139-M1	neg	epithelioid sheets	3,3,3	neg	neg	pos	pos	pos	pos	3	100	3	60	pos	high	3	90
STG139-M1	neg	epithelioid sheets	3,3,3	neg	neg	pos	pos	pos	neg	3	100	3	60	pos	high	3	100
STG139-M1	neg	epithelioid sheets	3,3,3	neg	neg	pos	pos	pos	pos	3	90	3	20	pos	high	3	100
STG139-M1	neg	epithelioid sheets with occasional mucin vacuoles	3,3,3	neg	neg	pos	pos	pos	neg	3	90	2	30	pos	high	3	95
STG139-M2	neg	epithelioid with necrosis	3,3,3	neg	neg	pos	pos	pos	neg	3	100	3	80	pos	low	2	90
STG139-M2	neg	epithelioid with necrosis	3,3,3	neg	neg	pos	pos	pos	neg	3	100	3	90	pos	high	3	95
STG139-M3	neg	epithelioid sheets	3,3,3	neg	neg	pos	pos	pos	neg	3	100	2	20	pos	high	3	95
STG139-M3	neg	epithelioid sheets	3,3,3	neg	neg	pos	pos	pos	neg	3	100	2	40	pos	high	3	100
STG139-M4	neg	epithelioid sheets with occasional mucin vacuoles	3,3,3	neg	neg	pos	pos	pos	neg	3	100	3	50	pos	high	3	90
STG139-M4	neg	epithelioid sheets	3,3,3	neg	neg	pos	pos	pos	neg	3	100	3	60	pos	high	2	90
STG139-M4	neg	epithelioid sheets	3,3,3	neg	neg	pos	pos	pos	pos	2	60	3	40	pos	high	3	100
STG139-M4	neg	epithelioid sheets with occasional mucin vacuoles	3,3,3	neg	neg	pos	pos	pos	pos	2	90	2	40	pos	high	3	90
STG139-M5	neg	epithelioid with necrosis	3,3,3	neg	neg	pos	pos	pos	pos	3	100	3	60	pos	high	3	100
STG139-M5	neg	epithelioid sheets	3,3,3	neg	neg	pos	pos	pos	pos	3	100	3	90	pos	high	3	100
STG139-M5	neg	epithelioid with necrosis	3,3,3	neg	neg	pos	pos	pos	pos	3	100	3	40	pos	high	3	95
STG139-M5	neg	epithelioid sheets with occasional mucin vacuoles	3,3,3	neg	neg	pos	pos	pos	pos	3	100	3	70	pos	high	3	100
STG139-M6	neg	epithelioid with necrosis	3,3,3	neg	neg	pos	pos	pos	pos	2	80	2	40	pos	high	3	90
STG139-M6	neg	epithelioid with necrosis	3,3,3	neg	neg	pos	pos	pos	pos	2	80	3	30	pos	high	3	100
STG139-M6	neg	epithelioid with necrosis	3,3,3	neg	neg	pos	pos	pos		NC		nc		nc	nc	nc
STG139-M6	neg	epithelioid with necrosis	3,3,3	neg	neg	pos	pos	pos	neg	2	80	2	80	pos	high	3	80
STG139-M8	neg	epithelioid with necrosis	3,3,3	neg	neg	pos	pos	pos	neg	3	90	3	90	pos	high	3	100
STG139-M8	neg	epithelioid with necrosis	3,3,3	neg	neg	pos	pos	pos	neg	NC		3	100	pos	nc	3	100
STG139-M8	NC									NC		nc		nc	nc	nc
STG139-M8	neg	epithelioid with necrosis	3,3,3	neg	neg	pos	pos	pos	pos	3	90	3	40	pos	high	3	95
STG139-M9	neg	epithelioid with necrosis	3,3,3	neg	neg	pos	pos	pos	pos	2	90	3	100	pos	high	3	100
	no change			no change	no change	no change	no change	no change	no change	no change		no change		no change	no change	no change
STG143 -T	neg			neg	pos	neg	neg	pos	pos	3	30	3		pos	low	neg		PDX PR neg and p53 pos	Pos	Neg	N/A	Primary
STG143 -T	neg			neg	pos	neg	neg	pos	pos	3	100	3		pos	high	neg
STG143-X0	neg	nested with focal tubule formation	2,3,3	neg	pos	neg	neg	pos	pos	2	100	3	60	pos	high	2	90
STG143-X0	neg	nested with focal tubule formation	3,3,3	neg	pos	neg	neg	pos	pos	3	70	1	10	pos	high	2	40
STG143-X1	NC									NC		nc		nc	nc	nc
STG143-X1	neg	nested with mucin production	3,3,3	neg	pos	neg	neg	pos	pos	3	90	3	70	pos	high	2	100
STG143-X1	neg	nested with focal tubule formation	2,3,3	neg	pos	neg	neg	pos	pos	3	80	3	70	pos	high	3	30
	no change			no change	no change	no change	no change	no change	no change	no change		no change		no change	no change	no change
STG195-T(from primary)	2			pos	pos	neg	NC	pos	pos	1	80	2	90	pos	low	neg		PDTX was derived from the metastatic fluid whereas material was only available from the primary lession for IHC assays	Pos	Pos	N/A	Metastatic
STG195-T(from primary)	2			pos	pos	neg	neg	pos	pos	2	80	2	90	pos	low	pos
STG195-X0	2+	epithelioid with necrosis, cytoplasmic mucin vacuoles	3,3,3	pos	pos	neg	neg	pos	pos	3	70	3	40	pos	high	3	30
STG195-X0	2+	epithelioid with necrosis, cytoplasmic mucin vacuoles	2,3,3	pos	pos	neg	neg	pos	pos	2	90	3	70	pos	high	2	80
STG195-X2	2+	epithelioid with necrosis, apocrine looking	3,3,3	pos	pos	neg	neg	pos	pos	2	60	1	10	pos	high	2	90
STG195-X2	2+	apocrine with tubule formation and necrosis	2,3,2	pos	pos	neg	neg	pos	pos	3	40	2	30	pos	high	3	20
STG195-X3	neg	epithelioid with necrosis	3,3,3	pos	pos	neg	neg	pos	pos	2	40	3	60	pos	high	2	10
STG195-X3	2+	epithelioid with necrosis	3,3,3	pos	pos	neg	neg	pos	pos	3	60	3	60	pos	high	2	20
	no change			no change	no change	no change	no change	no change	no change	no change		no change		no change	no change	no change
STG201-X0	neg	epithelioid sheets	3,3,3	neg	neg	neg	neg	pos	pos	3	100	2	10	neg	high	3	100		Pos	Neg	N/A	Metastatic
STG201-X1	neg	epithelioid sheets	3,3,3	neg	pos	neg	neg	pos	neg	3	80	2	10	neg	high	3	100
STG201-X1	neg	epithelioid sheets	3,3,3	neg	pos	neg	neg	pos	pos	3	100	3	60	neg	high	3	100
STG201-X1	neg	epithelioid sheets	3,3,3	neg	neg	pos	neg	pos	neg	3	100	2	60	neg	high	3	100
STG201-X1	neg	epithelioid sheets with occasional mucin vacuoles	3,3,3	neg	pos	neg	neg	pos	pos	3	100	3	70	neg	high	3	100
STG201-X2	neg	epithelioid with necrosis, cytoplasmic mucin vacuoles	3,3,3	neg	pos	neg	neg	pos	pos	3	100	3	60	neg	high	3	100
STG201-X2	neg	epithelioid with necrosis	3,3,3	neg	pos	neg	neg	pos	pos	3	100	3	80	neg	high	3	100
STG201-X3	neg	epithelioid with necrosis, cytoplasmic mucin vacuoles	3,3,3	neg	pos	pos	neg	pos	pos	3	100	3	90	neg	high	3	100
STG201-X3	neg	epithelioid with necrosis, cytoplasmic mucin vacuoles	3,3,3	neg	neg	neg	neg	pos	pos	3	100	3	40	neg	high	3	100
STG201-X3	neg	epithelioid sheets	3,3,3	neg	pos	pos	neg	pos	pos	3	100	3	70	neg	high	3	100
STG201-X3	neg	epithelioid sheets with occasional mucin vacuoles	3,3,3	neg	pos	pos	neg	pos	pos	3	100	3	60	neg	high	3	100
STG201-X4	neg	epithelioid sheets	3,3,3	neg	pos	pos	pos	pos	pos	3	100	3	30	neg	high	3	100
STG201-X4	neg	epithelioid sheets with occasional mucin vacuoles	3,3,3	neg	pos	pos	pos	pos	pos	3	100	3	90	neg	high	3	100
STG201-X4	neg	epithelioid sheets with occasional mucin vacuoles	3,3,3	neg	pos	pos	pos	pos	pos	3	100	3	80	neg	high	3	100
STG201-X4	neg	epithelioid sheets with occasional mucin vacuoles	3,3,3	neg	pos	pos	pos	pos	pos	3	100	3	90	neg	high	3	100
STG201-X5	neg	epithelioid with necrosis, cytoplasmic mucin vacuoles	3,3,3	neg	neg	pos	pos	pos	pos	3	100	3	80	neg	high	3	100
STG201-X5	NT									NC		nc		nc	nc	nc
STG201-X5	NT									NC		nc		nc	nc	nc
STG201-X5	neg	epithelioid sheets with occasional mucin vacuoles	3,3,3	neg	pos	pos	pos	pos	pos	1	10	3	20	neg	high	3	100
STG201-X5	neg	epithelioid sheets with occasional mucin vacuoles	3,3,3	neg	neg	pos	pos	pos	pos	1	20	3	40	neg	high	3	100
STG201-X6	neg	epithelioid sheets with occasional mucin vacuoles	3,3,3	neg	pos	pos	pos	pos	pos	3	100	2	50	neg	high	3	100
STG201-X6	neg	epithelioid sheets with occasional mucin vacuoles	3,3,3	neg	pos	pos	pos	pos	pos	3	90	3	80	neg	high	3	100
STG201-X6	neg	epithelioid sheets with occasional mucin vacuoles	3,3,3	neg	pos	pos	neg	pos	pos	3	80	3	80	neg	high	3	100
STG201-X7	neg	epithelioid sheets with occasional mucin vacuoles	3,3,3	neg	pos	pos	neg	pos	pos	3	90	3	60	neg	high	3	100
STG201-X7	neg	epithelioid sheets with occasional mucin vacuoles	3,3,3	neg	neg	pos	pos	pos	pos	3	90	3	50	neg	high	3	100
	no change			no change	no change	no change	no change	no change	no change	no change		no change		no change	no change	no change
STG282-X0	NT									NC		nc		nc	nc	nc
STG282-X0	NT									nc		nc		nc	nc	nc
STG282-X1	neg	epithelioid with necrosis, cytoplasmic mucin vacuoles	3,3,3	neg		pos	pos	pos	pos	3	100	3	80	pos	high	nc
STG282-X1	neg	epithelioid with necrosis, cytoplasmic mucin vacuoles	3,3,3	neg	pos	pos	pos	pos	pos	3	100	3	90	pos	high	3	100
STG282-X3	neg	epithelioid with necrosis, cytoplasmic mucin vacuoles	3,3,3	neg	pos	pos	pos	pos	pos	3	100	3	70	pos	high	3	100
STG282-X3	neg	epithelioid with necrosis, vacuolated cytoplasm	3,3,3	neg	neg	pos	pos	pos	pos	3	100	3	70	pos	high	3	100
STG282-X3	neg	epithelioid with vacuolated cytoplasm	3,3,3	neg	neg	pos	pos	pos	pos	3	100	3	90	pos	high	3	100
STG282-X3	neg	epithelioid with necrosis, cytoplasmic mucin vacuoles	3,3,3	neg	neg	pos	pos	pos	pos	3	100	3	90	pos	high	3	100
	no change			no change	change	no change	no change	no change	no change	no change		no change		no change	no change	no change
STG316-T	neg			neg	neg	pos	pos	pos	pos	3	100	3	60	pos	high	pos		Same as PDX	Neg	Neg	Pos	Primary
STG316-T	neg			neg	neg	pos	pos	pos	pos	3	100	3	20	pos	high	pos
STG316-X0	neg	epithelioid and spindled	3,3,2	neg	neg	pos	neg	pos	neg	3	100	3	5	pos	high	3	100
STG316-X0	neg	spindled and epithelioid with necrosis	3,3,3	neg	neg	pos	neg	pos	neg	3	80	2	5	pos	high	3	100
STG316-X2	neg	epithelioid with necrosis	3,3,3	neg	neg	pos	neg	neg	pos	3	90	3	80	pos	high	3	100
STG316-X2	neg	epithelioid sheets	3,3,3	neg	neg	pos	neg	pos	pos	2	90	3	90	pos	high	3	100
STG316-X3	neg	epithelioid sheets	3,3,3	neg	neg	pos	neg	pos	neg	3	100	3	90	pos	high	3	100
STG316-X3	neg	epithelioid sheets with occasional mucin vacuoles	3,3,3	neg	neg	pos	neg	pos	pos	3	100	3	90	pos	high	3	100
STG316-X3	neg	epithelioid sheets with occasional mucin vacuoles	3,3,3	neg	neg	pos	neg	pos	pos	1	10	3	90	pos	high	3	100
STG316-X3	neg	epithelioid with necrosis	3,3,2	neg		pos	neg			2	30	3	90	nc	high	nc
	no change			no change	no change	no change	no change	no change	no change	no change		no change		no change	no change	no change
																			Pos	Neg	N/A	Primary
STG335-X0	neg	epithelioid cells with minimal cytoplasm	3,3,3	neg	pos	neg	neg	pos	pos	3	100	2	10	pos	high	3	100
STG335-X0	neg	epithelioid cells with minimal cytoplasm	3,3,3	neg	pos	neg	neg	pos	pos	3	100	2	10	neg	high	3	100
STG335-X1	NC									NC		nc		nc	nc	nc
STG335-X1	neg	epithelioid with vacuolated cytoplasm	3,3,3	neg	pos	neg	neg	pos	pos	3	100	3	10	pos	high	3	100
STG335-X1	neg	epithelioid sheets	3,3,3	neg	pos	neg	neg	pos	pos	3	100	3	30	pos	high	3	100
STG335-X1	neg	epithelioid sheets	3,3,3	neg	pos	neg	neg	pos	pos	3	90	3	20	pos	high	3	100
	no change			no change	no change	no change	no change	no change	no change	no change		no change		no change	no change	no change
																			Originating cancer's data
Study id.	HER2			PR	ER	CK5 intensity	CK8 intensity	CK14 intensity	CK18 intensity	Ecad	ESA intensity	ESA %	pS6 int	pS6 %	Ki67 %	p53 nuclear intensity	p53 nuclear %	Observations	ER status	Her 2 status	BRCA status	Type
AB551-T	pos			neg	pos	neg	neg	pos	pos	pos	3	60	3	100	high	neg		PDX ER neg	Neg	Neg	N/A	Metastatic
AB551-T	NC					NC	NC	NC	NC	NC	NC		NC		NC	NC
AB551/3-X0	pos			neg	neg	neg	pos	neg	pos	pos	3	100	3	60	high	0	0
AB551/3-X0	pos			neg	neg	neg	pos	neg	pos	pos	3	100	3	60	high	0	0
AB630-T	neg			neg	neg	pos	pos	neg	pos	neg	3	10	3	100	high	pos		Same as PDX	Pos	N/A	N/A	Metastatic
AB630-T	neg			neg	neg	pos	pos	neg	pos	pos	3	20	3	60	high	pos
AB630-X0	neg			neg	neg	pos	pos	neg	pos	pos	2	80	3	95	high	2	100
AB630-X0	NC					neg	pos	neg	pos	pos	2	90	3	100	high	3	90

## Sheet: HCI and IC models
PD-X_TMA																	Originating cancer's data
Study id.	HER2	ER	PR	CK5 intensity	CK8 intensity	CK14 intensity	CK18 intensity	Ecad	ESA intensity	ESA %	pS6 int	pS6 %	Ki67 %	p53 nuclear intensity	p53 nuclear %	p53 cytoplasmic %	ER status	Her 2 status	BRCA status	Type
HCI001 -X0	neg	neg	neg	pos	pos	pos	pos	neg	2	100	3	30	high	0	0	80	Neg	Neg	N/A	Primary
HCI001 -X0	neg	neg	neg	pos	pos	pos	pos	pos	2	100	3	20	high	0	0	100
HCI001 -X1	neg	neg	neg	pos	pos	pos	pos	pos	3	100	3	40	high	0	0	100
HCI001 -X1	neg	neg	neg	pos	pos	pos	pos	pos	3	100	3	30	high	0	0	90
HCI001 -X1	neg	neg	neg	pos	pos	neg	pos	NC	3	100	3	40	high	0	0	90
HCI001 -X1	neg	neg	neg	pos	pos	pos	pos	NC	3	100	3	5	high	0	0	10
HCI001 -X2	neg	neg	neg	pos	pos	pos	pos	pos	3	100	3	30	high	1	10	90
HCI001 -X2	neg	neg	neg	pos	pos	pos	pos	pos	3	100	3	40	high	1	5	100
HCI001 -X3	neg	neg	neg	pos	pos	pos	pos	pos	3	100	3	40	high	0	0	100
HCI001 -X3	neg	neg	neg	pos	pos	pos	pos	neg	3	100	3	20	high	1	5	100
HCI001 -X4	neg	neg	neg	pos	pos	pos	pos	pos	3	100	3	50	high	1	10	90
HCI001 -X4	neg	neg	neg	pos	pos	pos	pos	pos	3	100	3	80	high	0	0	90
HCI001 -X6	neg	neg	neg	pos	pos	pos	pos	pos	3	100	3	80	high	1	10	100
HCI001 -X6	NC			pos	pos	pos	pos	pos	3	100	3	80	high	0	0	90
HCI001 -X6	neg	neg	neg	pos	pos	pos	pos	pos	3	100	3	40	high	1	20	80
HCI001 -X6	neg	neg	neg	pos	pos	pos	pos	NT	3	100	3	20	NC	NT
HCI001 -X7	NC			pos	pos	pos	pos	pos	3	100	3	90	high	0	0	100
HCI001 -X7	NC			NC	NC	NC	NC	NC	3	100	NC		NC	NC
HCI001 -X7	neg	neg	neg	pos	pos	pos	pos	neg	3	100	3	40	high	1	1	100
HCI001 -X7	neg	neg	neg	pos	pos	pos	pos	pos	3	100	3	60	high	0	0	100
HCI001 -X8	neg	neg	neg	pos	pos	pos	pos	pos	2	100	3	70	NC	1	40	90
HCI001 -X8	neg	neg	neg	pos	pos	neg	pos	pos	3	100	3	70	NC	1	10	40
HCI001 -X8	NC			pos	pos	pos	pos	pos	2	60	3	30	high	1	30	60
HCI001 -X8	NC			pos	pos	pos	pos	pos	2	70	3	40	high	1	10	80
HCI001 -X9	neg	neg	neg	pos	pos	pos	pos	pos	3	100	3	40	high	NC
HCI001 -X9	neg	neg	neg	pos	pos	pos	pos	pos	3	100	3	30	high	1	1	80
HCI001 -X9	neg	neg	neg	pos	pos	pos	pos	pos	3	100	3	30	high	1	10	90
HCI001 -X9	neg	neg	neg	pos	pos	pos	pos	pos	3	100	3	50	high	1	5	90
	no change	no change	no change	no change	no change	no change	no change	no change	no change				no change	no change
HCI002 -X1	NC			NC	NC	NC	NC	NC	NC		NC		NC	NC			Neg	Neg	N/A	Primary
HCI002 -X1	NC			NC	NC	NC	NC	NC	NC		NC		NC	NC
HCI002 -X1	NC			NC	NC	NC	NC	NC	NC		NC		NC	NC
HCI002 -X1	neg	neg	neg	pos	pos	pos	pos	neg	0	0	0	0	high	1	10	0
HCI002 -X2	neg	neg	neg	pos	pos	neg	pos	pos	0	0	3	10	low	2	95	0
HCI002 -X2	neg	neg	neg	pos	pos	pos	pos	pos	1	5	3	10	high	2	95	0
HCI002 -X3	NT			NT	NT	NT	NT	NT	NT		NT		NT	NT
HCI002 -X3	NC			NC	NC	NC	NC	NC	NC		NC		NC	NC
HCI002 -X4	NC			NC	NC	NC	NC	NC	NC		NC		NC	NT
HCI002 -X4	neg	neg	neg	pos	pos	pos	pos	pos	1	5	3	10	low	NT
HCI002 -X4	NC			NC	NC	NC	NC	NC	NC		NC		NC	NC
HCI002 -X4	neg	neg	neg	pos	pos	neg	pos	pos	0	0	3	5	low	2	80	0
HCI002 -X5	neg	neg	neg	pos	pos	neg	pos	pos	0	0	1	5	high	2	90	0
HCI002 -X5	neg	neg	neg	pos	pos	neg	pos	pos	0	0	1	5	high	2	100	0
HCI002 -X5	neg	pos	neg	pos	pos	neg	pos	pos	2	20	2	10	high	2	90	0
HCI002 -X5	neg	neg	neg	pos	pos	neg	pos	pos	1	5	3	10	low	2	90	0
	no change	no change	no change	no change	no change	change	no change	no change	change		no change		change	change
HCI004 -X1	neg	pos	neg	pos	pos	pos	NC	pos	2	100	3	70	high	3	100	0	Neg	Neg	N/A	Primary
HCI004 -X1	NT			NT	NT	NT	NC	NT	NT		NT		NT	NT
HCI004 -X2	NT			NT	NT	NT	NT	NT	NT		NT		NT	NT
HCI004 -X2	neg	pos	neg	pos	pos	pos	pos	pos	0	0	3	80	high	3	100	0
HCI004 -X2	neg	pos	neg	pos	pos	pos	pos	pos	1	90	3	60	high	3	90	0
HCI004 -X3	NT			NT	NT	NT	NT	NT	NT		NT		NT	NT
HCI004 -X3	NT			NT	NT	NT	NT	NT	NT		NT		NT	NT
HCI004 -X4	NT			NT	NT	pos	NT	pos	NT		NT		NT	3	100	0
HCI004 -X4	NT			NT	NT	pos	NT	pos	NT		3	100	NT	3	100	0
HCI004 -X4	2	neg	neg	pos	pos	pos	pos	pos	3	100	3	50	high	3	100	0
	change	change	no change	no change	no change	no change	no change	no change	change		no change		no change	no change
HCI005 -X0	neg	pos	pos	neg	pos	neg	pos	pos	1	5	3	80	high	2	30	0	Pos	Pos	N/A	Metastatic
HCI005 -X0	neg	pos	pos	neg	pos	neg	pos	pos	1	5	3	70	high	2	40	0
HCI005 -X1	neg	pos	pos	neg	pos	neg	pos	pos	1	20	3	80	low	2	10	0
HCI005 -X1	neg	pos	pos	neg	pos	neg	pos	pos	3	100	3	10	high	2	90	0
HCI005 -X2	neg	pos	pos	neg	pos	neg	pos	pos	1	5	3	40	high	2	90	0
HCI005 -X2	NC			NC	NC	NC	NC	NC	NC		NC		NC	NC
HCI005 -X2	NC			NT	NT	NT	pos	NT	3	100	NT		NT	NT
	no change	no change	no change	no change	no change	no change	no change	no change	change		no change		no change	no change
HCI006 -X0	neg	pos	pos	neg	pos	neg	pos	pos	1	10	3	60	low	2	10	0	Pos	Pos	N/A	Metastatic
HCI006 -X0	neg	pos	pos	neg	pos	neg	pos	pos	1	5	3	80	high	2	10	0
HCI008 -X0	2	neg	neg	pos	pos	neg	pos	pos	1	5	3	10	high	3	100	0
HCI008 -X0	2	neg	neg	pos	pos	neg	pos	pos	1	5	3	40	high	3	100	0
HCI008 -X1	2	neg	neg	pos	pos	neg	pos	pos	2	90	3	30	high	3	100	0
HCI008 -X1	2	neg	neg	pos	pos	neg	pos	pos	3	90	3	50	high	3	100	0
	no change	no change	no change	no change	no change	no change	no change	no change	change		no change		no change	no change
HCI009 -X0	neg	neg	neg	neg	pos	neg	pos	0 (cyto only)	3	100	3	10	high	2	70	0	Neg	Neg	N/A	Metastatic
HCI009 -X0	neg	neg	neg	neg	pos	neg	pos	0 (cyto only)	3	100	2	20	low	2	70	0
HCI009 -X1	neg	neg	neg	neg	pos	neg	pos	0 (cyto only)	3	100	3	80	high	2	90	0
HCI009 -X1	neg	neg	neg	neg	pos	neg	pos	0 (cyto only)	3	100	3	40	high	2	80	0
HCI009 -X2	neg	neg	neg	neg	pos	neg	pos	0 (cyto only)	3	100	3	10	high	2	30	0
HCI009 -X2	neg	neg	neg	neg	pos	neg	pos	0 (cyto only)	3	100	3	40	high	2	20	0
HCI009 -X3	neg	neg	neg	neg	pos	neg	pos	0 (cyto only)	3	100	3	60	high	2	40	0
HCI009 -X3	neg	neg	neg	neg	pos	neg	pos	0 (cyto only)	3	100	3	50	high	2	30	0
HCI009 -X3	NC			NC	NC	NC	NC	NC	NT		NT		NT	NT
HCI009 -X3	neg	neg	neg	neg	pos	neg	pos	0 (cyto only)	2	100	2	5	low	2	60	0
HCI009 -X5	neg	neg	neg	neg	pos	neg	pos	0 (cyto only)	2	100	3	60	high	2	80	0
HCI009 -X5	NT			neg	pos	neg	pos	NT	2	100	NT		NT	NC
HCI009 -X7	neg	neg	neg	neg	pos	neg	pos	0 (cyto only)	3	100	3	20	low	2	60	0
HCI009 -X7	neg	neg	neg	neg	pos	neg	pos	0 (cyto only)	3	100	3	10	high	2	80	0
HCI009 -X7	neg	neg	neg	neg	pos	neg	pos	0 (cyto only)	3	95	3	70	high	2	80	0
HCI009 -X7	neg	neg	neg	neg	pos	neg	pos	0 (cyto only)	3	90	3	40	high	2	80	0
	no change	no change	no change	no change	no change	no change	no change	no change	no change		no change		no change	no change
HCI010 -X1	neg	neg	pos	pos	pos	neg	pos	NT	3	100	3	20	NT	3	100	0	Neg	Neg	N/A	Metastatic
HCI010 -X1	NT			NT	NT	NT	NT	NT	NT		NT		NT	NT
HCI010 -X1	neg	neg	neg	pos	pos	neg	pos	neg	3	100	3	90	high	3	100	0
HCI010 -X1	neg	neg	neg	pos	pos	neg	pos	neg	3	100	3	80	high	3	100	0
HCI010 -X2	neg	neg		pos	pos	neg	pos	pos	3	100	3	90	NT	NT
HCI010 -X2	NT			NT	NT	NT	NT	NT	NT		NT		NT	NT
HCI010 -X2	neg	neg	neg	pos	pos	neg	pos	pos	3	100	3	30	high	3	100	0
HCI010 -X2	neg	neg	neg	pos	pos	neg	pos	pos	3	100	3	40	high	3	100	0
HCI010 -X4	NC			NC	NC	NC	NC	NC	NC		NC		NC	NC
HCI010 -X4	neg	neg	pos	pos	pos	neg	pos	pos	NT		NT		NT	NT
HCI010 -X4	neg	neg	pos	pos	pos	neg	pos	pos	1	5	3	10	high	3	100	0
	no change	no change	no change	no change	no change	no change	no change	change	change				no change	no change
HCI011 -X0	neg	pos	neg	neg	pos	neg	pos	pos	3	90	3	60	high	0	0	0	Pos	Neg	N/A	Metastatic
HCI011 -X0	neg	pos	neg	neg	pos	neg	pos	pos	3	100	3	80	high	0	0	0
HCI011 -X1	neg	pos	neg	neg	pos	neg	pos	pos	3	100	3	50	high	0	0	0
HCI011 -X1	neg	pos	pos	neg	pos	neg	pos	pos	3	100	3	70	high	0	0	0
HCI011 -X1	2	pos	neg	neg	pos	neg	pos	pos	2	80	3	70	high	0	0	0
HCI011 -X1	neg	pos	pos	neg	pos	neg	pos	pos	2	90	3	80	high	0	0	0
	no change	no change	no change	no change	no change	no change	no change	no change	no change		no change		no change	no change
HCI014-X0	neg	neg	neg	neg	pos	neg	pos	neg	2	90	3	30	low	2	20	0	Neg	Neg	N/A	Metastatic
HCI014-X0	neg	neg	neg	neg	pos	neg	pos	neg	2	70	3	70	low	2	10	0
VHIO093 -X2	neg	neg	neg	pos	pos	pos	pos	pos	2	80	3	60	high	2	90	0	Neg	Neg	N/A	Primary
VHIO093 -X2	2	neg	neg	pos	pos	pos	pos	pos	2	40	3	60	high	2	70	0
VHIO093 -X2	neg	neg	neg	pos	pos	pos	pos	pos	2	90	3	70	high	2	90	0
VHIO093 -X2	neg	neg	neg	pos	pos	pos	pos	pos	2	40	3	40	high	2	90	0
VHIO098 -X0	neg	pos	neg	pos	pos	pos	pos	pos	2	10	3	50	high	3	100	0	Pos	Neg	N/A	Metastatic
VHIO098 -X0	neg	pos	neg	pos	pos	pos	pos	pos	1	5	3	20	high	3	100	0
VHIO098 -X1	neg	neg	neg	pos	pos	pos	pos	pos	3	100	3	30	high	3	100	0
VHIO098 -X1	neg	neg	neg	pos	pos	pos	pos	pos	3	90	3	20	high	3	100	0
VHIO098 -X3	neg	pos	neg	pos	pos	pos	pos	pos	3	100	3	30	high	3	100	0
VHIO098 -X3	neg	pos	neg	pos	pos	pos	pos	pos	1	10	3	20	high	3	100	0
VHIO098 -X3	2	pos	neg	pos	pos	pos	pos	pos	1	5	3	10	high	3	100	0
	no change	change	no change	no change	no change	no change	no change	no change	change		no change		no change	no change
VHIO102 -X0	NC			NC	NC	NC	NC	NC	NC		NC		NC	NC			Neg	Neg	N/A	Metastatic
VHIO102 -X0	neg	neg	neg	pos	pos	neg	pos	pos	3	100	2	20	high	0	0	0
VHIO131-X14	neg	pos	pos	neg	pos	neg	pos	pos	3	100	2	20	high	3	70	100	Pos	N/A	N/A	Metastatic
VHIO131-X14	neg	pos	pos	neg	pos	neg	pos	pos	3	100	2	20	high	3	60	100
VHIO169-X4	neg	neg	neg	pos	pos	pos	pos	pos	2	100	3	50	high	3	100	0	Neg	Neg	N/A	Primary
VHIO169-X4	neg	neg	neg	pos	pos	pos	pos	pos	1	5	3	60	high	3	100	0
VHIO179 -X0	neg	neg	neg	pos	pos	pos	pos	pos	3	100	3	30	high	3	100	0	Neg	Neg	Pos	Metastatic
VHIO179 -X0	neg	neg	neg	pos	pos	pos	pos	pos	3	100	3	30	high	3	100	0
VHIO179 -X1	neg	neg	neg	pos	pos	pos	pos	pos	3	100	3	40	high	3	100	0
VHIO179 -X1	neg	neg	neg	pos	pos	pos	pos	pos	3	100	3	50	high	3	100	0
VHIO179 -X1	neg	neg	neg	pos	pos	pos	pos	pos	3	100	3	80	high	3	100	0
VHIO179 -X1	neg	neg	neg	pos	pos	pos	pos	pos	3	100	3	80	high	3	100	0
VHIO179 -X3	neg	neg	neg	pos	pos	pos	pos	pos	3	100	3	5	high	3	100	0
VHIO179 -X3	neg	neg	neg	pos	pos	pos	pos	pos	2	100	3	20	high	3	100	0
VHIO179 -X3	neg	neg	neg	pos	pos	pos	pos	pos	3	100	3	50	high	3	100	0
VHIO179 -X3	neg	neg	neg	pos	pos	pos	pos	pos	3	100	3	40	high	3	100	0
	no change	no change	no change	no change	no change	no change	no change	no change	no change		no change		no change	no change
VHIO244 -X3	neg	pos	pos	neg	pos	neg	pos	pos	1	80	3	70	high	3	100	0	Pos	Neg	N/A	Metastatic
VHIO244 -X4	neg	pos	pos	neg	pos	neg	pos	pos	1	80	3	80	high	3	100	0
IC06-X0	neg	pos	pos	pos	pos	pos	pos	pos	1	80	3	20	low	3	40	0	Pos	Neg	N/A	Primary
IC06-X0	neg	pos	pos	pos	pos	neg	pos	pos	1	5	3	10	low	3	60	0
IC06_TAMR -X0	neg	pos	pos	pos	pos	neg	pos	pos	1	10	3	60	high	3	90	0
IC06_TAMR -X0	neg	pos	pos	pos	pos	neg	pos	pos	0	0	3	20	low	3	80	0
IC06_TAMR -X0	neg	pos	pos	pos	pos	pos	pos	pos	strong cytoplasmic staining unscoreable		NT		strong cytoplasmic staining unscoreable	unscorable
IC07 -X0	2	pos	pos	neg	pos	neg	pos	pos	1	5	2	5	high	1	5	0	Pos	Neg	N/A	Primary
IC07 -X0	2	pos	pos	neg	pos	neg	pos	pos	1	10	2	10	high	1	5	0
IC07 -X2	2	pos	pos	neg	pos	neg	pos	pos	2	60	3	30	high	2	30	0
IC07 -X2	2	pos	pos	neg	pos	neg	pos	pos	2	100	3	30	high	2	40	0
	no change	no change	no change	no change	no change	no change	no change	no change	change				no change	change
IC07_OVAR OS	neg	pos	pos	neg	pos	neg	pos	pos	1	90	1	5	high	1	5	0
IC07_OVAR OS	neg	pos	pos	neg	pos	NT	NT	NT	NT		NT		NC	NC
