# Supplementary material for: A Biobank of Breast Cancer Explants with Preserved Intra-tumor Heterogeneity to Screen Anticancer Compounds
Source: Cell. 2016 Sep 22;167(1):260–274.e22. doi: 10.1016/j.cell.2016.08.041 (PMC5037319; doi:10.1016/j.cell.2016.08.041)
Supplement: Table S4. Information on the Compound Library Used, Related to Figure 4 [file mmc4.xlsx]

## Sheet: drug annotations_final.txt
DRUG_NAME	PUTATIVE_TARGET.x	Type	X	Pathway	BRAND_NAME
681640	WEE1, CHEK1	targeted	signalling	Genome integrity (CHEK)
(5Z)-7-Oxozeaenol	TAK1 (MAP3K7)	targeted	signalling	other
17-AAG	HSP90	chemo	chemo	other	Telatinib
5-Fluorouracil	antimetabolite	chemo	chemo	DNA replication
ABT-263	BCL2, BCL-XL, BCL-W	targeted	apoptosis	apoptosis regulation
AG-014699	PARP1, PARP2	targeted	DDR	Genome integrity (PARP)
AICAR	AMPK agonist	targeted	metabolism	metabolism	AICAR
AKT inhibitor VIII	AKT1/2/3	targeted	signalling	PI3K signaling
AMG-706	VEGFR, RET, c-KIT, PDGFR	targeted	signalling	RTK signaling	Motesanib Diphosphate
Anastrozole	ER	targeted	hormone	Unknown	NA
Axitinib	PDGFR, KIT, VEGFR	targeted	signalling	RTK signaling	Axitinib
AZ628	BRAF	targeted	signalling	BRAF
AZ960	JAK2	targeted	signalling	Unknown	NA
AZD2281	PARP1, PARP2	targeted	DDR	Unknown	NA
AZD6482	PI3Kb	targeted	signalling	PI3Kb
AZD7762	CHEK1, CHEK2	targeted	signalling	Genome integrity (CHEK)
AZD8055	mTORC1/2	targeted	signalling	TOR signaling	pp242
AZD8931	ERBB1, ERBB2, ERRB3	targeted	signalling	Unknown	NA
BI-2536	PLK1/2/3	targeted	signalling	mitosis	NPK33-1-98-1
BI-D1870	RSK1/2/3/5, PLK1, AURKB	targeted	signalling	Unknown	NA
BIBW2992	EGFR, ERBB2	targeted	signalling	Unknown	NA
Bicalutamide	Androgen receptor	targeted	hormone	other	Casodex
BIRB 0796	p38, JNK2	targeted	signalling	JNK and p38 signaling	Doramapimod
BMN-673	PARP1	targeted	DDR	Genome integrity (PARP)
BMS-345541	IKK-beta	targeted	signalling	other
BMS-536924	IGF-1R	targeted	signalling	IGFR signaling
BMS-708163	gamma-secretase	targeted	signalling	other
BMS-754807	IGF-1R/IR	targeted	signalling	IGFR signaling
Bortezomib	Proteasome	chemo	chemo	other	Velcade
Bosutinib	SRC, ABL, TEC	targeted	signalling	ABL signaling	Bosulif
Bryostatin	PKC	targeted	signalling	Unknown	NA
BX-795	TBK1, PDPK1, IKK, AURKB, AURKC	targeted	signalling	other
BYL719	PI3Ka	targeted	signalling	PI3K signaling	NA
Camptothecin	TOP1	chemo	chemo	DNA replication	SN-38
Carboplatin	DNA akylating agent	chemo	chemo	Unknown	NA
CEP-701	FLT3, JAK2, NTRK1, RET	targeted	signalling	RTK signaling	Lestaurtinib
CHIR-99021	GSK3B	targeted	signalling	WNT signaling
Cisplatin	DNA crosslinker	chemo	chemo	DNA replication	Cisplatin
Cyclophosphamide	DNA akylating agent	chemo	chemo	Unknown	NA
Docetaxel	Microtubules	chemo	chemo	cytoskeleton	Taxotere
EHT 1864	Rac GTPases	targeted	signalling	cytoskeleton
Embelin	XIAP	targeted	apoptosis	apoptosis regulation
Epirubicin	DNA damage	chemo	chemo	Unknown	NA
EPZ004777	Dot1L (Histone-lysine N-methyltransferase, H3 lysine-79 specific)	targeted	epigenetics	Unknown	NA
EPZ5676	DOT1L	targeted	epigenetics	Unknown	NA
Erlotinib	EGFR	targeted	signalling	EGFR signaling	Tarceva
Everolimus	mTOR	targeted	signalling	Unknown	NA
FK866	NAMPT inhibitor	targeted	metabolism	metabolism
Fulvestrant	ER	targeted	hormone	Unknown	NA
GDC-0449	SMO	targeted	signalling	Unknown	NA
GDC0941	PI3K (class 1)	targeted	signalling	PI3K signaling
Gefitinib	EGFR	targeted	signalling	EGFR signaling	Iressa
Gemcitibine	DNA replication	chemo	chemo	Unknown	NA
GSK1120212	MEK1, MEK2	targeted	signalling	Unknown	NA
GSK1904529A	IGF-IR and IR	targeted	signalling	Unknown	NA
GSK2118436	BRAF	targeted	signalling	BRAF	NA
GSK269962A	ROCK1/2	targeted	signalling	cytoskeleton
GW 441756	NTRK1	targeted	signalling	RTK signaling
GW843682X (AN-13)	PLK1	targeted	signalling	Unknown	NA
INCB-18424	JAK1, JAK2, TYK2	targeted	signalling	Unknown	NA
JNJ-26854165	MDM2	targeted	signalling	p53 pathway	Serdemetan
JNK Inhibitor VIII	JNK	targeted	signalling	JNK and p38 signaling
JQ1	BRD2, BRD3, BRD4	targeted	epigenetics	chromatin other
KU-55933	ATM	targeted	DDR	Genome integrity
Lapatinib	ERBB2, EGFR	targeted	signalling	EGFR signaling	Tykerb, Tyverb
LCL161	NA	targeted	apoptosis	Unknown	NA
Lenalidomide	TNF alpha	targeted	signalling	other	Revlimid
LY317615	PKC beta	targeted	signalling	other
mirin	MRE11-Rad50-Nbs1 complex	targeted	DDR	Unknown	NA
MK-2206	AKT1, AKT2	targeted	signalling	PI3K signaling
MLN8237	AURKA	targeted	signalling	Unknown	NA
Nilotinib	ABL	targeted	signalling	ABL signaling	Tasigna
NU-7441	DNAPK	targeted	DDR	Genome integrity
Nutlin-3a	MDM2	targeted	signalling	p53 pathway
NVP-AUY922	HSP90	chemo	chemo	Unknown	NA
NVP-BEZ235	PI3K (Class 1) and mTORC1/2	targeted	signalling	PI3K signaling
Obatoclax Mesylate	BCL-2, BCL-XL, MCL-1	targeted	apoptosis	apoptosis regulation	GX15-070
Olaparib(1495) + Temozolomide(1375)	PARP1	targeted	DDR	Genome integrity (PARP)	NA
OSI-906	IGF1R	targeted	signalling	IGFR signaling
PAC-1	Caspase 3 activator	targeted	apoptosis	apoptosis regulation
Paclitaxel	Beta subunit of tubulin	chemo	chemo	cytoskeleton	Taxol
PD-0325901	MEK1, MEK2	targeted	signalling	ERK MAPK signaling
PD-0332991	CDK4, CDK6	targeted	signalling	cell cycle
PD-173074	FGFR1, FGFR3	targeted	signalling	RTK signaling
PF-02341066	MET, ALK	targeted	signalling	Unknown	NA
PF-4708671	p70 S6KA	targeted	signalling	TOR signaling
PF-562271	FAK	targeted	signalling	cytoskeleton
PF477736	CHEK1 (CHEK2)	targeted	signalling	Genome integrity (CHEK)	NA
PLX4720	BRAF	targeted	signalling	BRAF	Zelboraf (derivative)
RI-1	RAD51	targeted	DDR	Unknown	NA
RO-3306	CDK1	targeted	signalling	cell cycle
SB 216763	GSK3A, GSK3B	targeted	signalling	WNT signaling
SB-505124	TGFbetaR-I (ALK5)	targeted	signalling	other
SCH772984	ERK1/2	targeted	signalling	Unknown	NA
SL 0101-1	RSK, AURKB, PIM3	targeted	signalling	ERK MAPK signaling
Sorafenib	PDGFR, KIT, VEGFR	targeted	signalling	RTK signaling	Nexavar
Tamoxifen	ER	targeted	hormone	other
Temozolomide	DNA akylating agent	chemo	chemo	DNA replication
TW 37	BCL-2, BCL-XL	targeted	apoptosis	apoptosis regulation
Vinblastine	Microtubules	chemo	chemo	cytoskeleton	Vinblastine
Vorinostat	HDAC inhibitor Class I, IIa, IIb, IV	targeted	epigenetics	chromain histone acetylation	Zolinza
XAV 939	Tankyrase (PARP5a)	targeted	signalling	WNT signaling
YK 4-279	RNA helicase A	targeted	RNA	other
ZM-447439	AURKB	targeted	signalling	mitosis
