# Supplementary material for: A Biobank of Breast Cancer Explants with Preserved Intra-tumor Heterogeneity to Screen Anticancer Compounds
Source: Cell. 2016 Sep 22;167(1):260–274.e22. doi: 10.1016/j.cell.2016.08.041 (PMC5037319; doi:10.1016/j.cell.2016.08.041)
Supplement: Table S5. Table Showing Information on Drug Responses in PDTC Models Using CTG, CyQUANT, and SYTOX Viability Readouts in Parallel, Related to Figure 4 and STAR Methods [file mmc5.xlsx]

## Sheet: NewDrugsAUC_IC5027062016.txt
	Model	Drugs	Type	AUC	IC50
1	AB521-x1	17-AAG	CTG	NA	NA
2	AB521-x1	17-AAG	Cyquant1h	NA	NA
3	AB521-x1	17-AAG	Cyquant8h	NA	NA
4	AB521-x1	17-AAG	Saponin	NA	NA
5	AB521-x1	ABT-263	CTG	NA	NA
6	AB521-x1	ABT-263	Cyquant1h	NA	NA
7	AB521-x1	ABT-263	Cyquant8h	NA	NA
8	AB521-x1	ABT-263	Saponin	NA	NA
9	AB521-x1	AZD1775	CTG	NA	NA
10	AB521-x1	AZD1775	Cyquant1h	NA	NA
11	AB521-x1	AZD1775	Cyquant8h	NA	NA
12	AB521-x1	AZD1775	Saponin	NA	NA
13	AB521-x1	AZD6244	CTG	NA	NA
14	AB521-x1	AZD6244	Cyquant1h	NA	NA
15	AB521-x1	AZD6244	Cyquant8h	NA	NA
16	AB521-x1	AZD6244	Saponin	NA	NA
17	AB521-x1	AZD6482	CTG	0.202979	1.35026
18	AB521-x1	AZD6482	Cyquant1h	0.17577	1.64955
19	AB521-x1	AZD6482	Cyquant8h	0.243798	1.10528
20	AB521-x1	AZD6482	Saponin	0.0219375	8.16948e+06
21	AB521-x1	AZD7762	CTG	NA	NA
22	AB521-x1	AZD7762	Cyquant1h	NA	NA
23	AB521-x1	AZD7762	Cyquant8h	NA	NA
24	AB521-x1	AZD7762	Saponin	NA	NA
25	AB521-x1	AZD8055	CTG	0.451852	0.332505
26	AB521-x1	AZD8055	Cyquant1h	0.367	0.496237
27	AB521-x1	AZD8055	Cyquant8h	0.435429	0.406204
28	AB521-x1	AZD8055	Saponin	0.1063	33.2317
29	AB521-x1	BMN-673	CTG	NA	NA
30	AB521-x1	BMN-673	Cyquant1h	NA	NA
31	AB521-x1	BMN-673	Cyquant8h	NA	NA
32	AB521-x1	BMN-673	Saponin	NA	NA
33	AB521-x1	BMS-754807	CTG	0.528614	0.272177
34	AB521-x1	BMS-754807	Cyquant1h	0.450187	0.332505
35	AB521-x1	BMS-754807	Cyquant8h	0.510043	0.272177
36	AB521-x1	BMS-754807	Saponin	0.0739073	548.017
37	AB521-x1	Cisplatin	CTG	NA	NA
38	AB521-x1	Cisplatin	Cyquant1h	NA	NA
39	AB521-x1	Cisplatin	Cyquant8h	NA	NA
40	AB521-x1	Cisplatin	Saponin	NA	NA
41	AB521-x1	Epirubicin	CTG	0.580681	0.222795
42	AB521-x1	Epirubicin	Cyquant1h	0.605299	0.182373
43	AB521-x1	Epirubicin	Cyquant8h	0.665094	0.149284
44	AB521-x1	Epirubicin	Saponin	0.465738	0.332505
45	AB521-x1	GDC-032	CTG	0.535629	0.222795
46	AB521-x1	GDC-032	Cyquant1h	0.436237	0.406204
47	AB521-x1	GDC-032	Cyquant8h	0.50786	0.272177
48	AB521-x1	GDC-032	Saponin	0.0554986	2718.7
49	AB521-x1	GDC0941	CTG	0.408587	0.406204
50	AB521-x1	GDC0941	Cyquant1h	0.362469	0.496237
51	AB521-x1	GDC0941	Cyquant8h	0.423139	0.406204
52	AB521-x1	GDC0941	Saponin	0.0813303	90.4235
53	AB521-x1	JNJ-26854165	CTG	NA	NA
54	AB521-x1	JNJ-26854165	Cyquant1h	NA	NA
55	AB521-x1	JNJ-26854165	Cyquant8h	NA	NA
56	AB521-x1	JNJ-26854165	Saponin	NA	NA
57	AB521-x1	Olaparib	CTG	NA	NA
58	AB521-x1	Olaparib	Cyquant1h	NA	NA
59	AB521-x1	Olaparib	Cyquant8h	NA	NA
60	AB521-x1	Olaparib	Saponin	NA	NA
61	AB521-x1	PD-0325901	CTG	0.49083	0.332505
62	AB521-x1	PD-0325901	Cyquant1h	0.379851	0.606227
63	AB521-x1	PD-0325901	Cyquant8h	0.462076	0.406204
64	AB521-x1	PD-0325901	Saponin	0.0732209	1491.16
65	AB521-x1	PD-0332991	CTG	NA	NA
66	AB521-x1	PD-0332991	Cyquant1h	NA	NA
67	AB521-x1	PD-0332991	Cyquant8h	NA	NA
68	AB521-x1	PD-0332991	Saponin	NA	NA
69	AB521-x1	Tamoxifen	CTG	0.300014	0.606227
70	AB521-x1	Tamoxifen	Cyquant1h	0.272701	0.740596
71	AB521-x1	Tamoxifen	Cyquant8h	0.344037	0.496237
72	AB521-x1	Tamoxifen	Saponin	0.0934622	22.2669
73	AB521-x1	XAV 939	CTG	NA	NA
74	AB521-x1	XAV 939	Cyquant1h	NA	NA
75	AB521-x1	XAV 939	Cyquant8h	NA	NA
76	AB521-x1	XAV 939	Saponin	NA	NA
153	AB5513-x1	17-AAG	CTG	NA	NA
154	AB5513-x1	17-AAG	Cyquant1h	NA	NA
155	AB5513-x1	17-AAG	Cyquant8h	NA	NA
156	AB5513-x1	17-AAG	Saponin	NA	NA
157	AB5513-x1	ABT-263	CTG	NA	NA
158	AB5513-x1	ABT-263	Cyquant1h	NA	NA
159	AB5513-x1	ABT-263	Cyquant8h	NA	NA
160	AB5513-x1	ABT-263	Saponin	NA	NA
161	AB5513-x1	AZD1775	CTG	NA	NA
162	AB5513-x1	AZD1775	Cyquant1h	NA	NA
163	AB5513-x1	AZD1775	Cyquant8h	NA	NA
164	AB5513-x1	AZD1775	Saponin	NA	NA
165	AB5513-x1	AZD6244	CTG	NA	NA
166	AB5513-x1	AZD6244	Cyquant1h	NA	NA
167	AB5513-x1	AZD6244	Cyquant8h	NA	NA
168	AB5513-x1	AZD6244	Saponin	NA	NA
169	AB5513-x1	AZD6482	CTG	0.28679	2.46182
170	AB5513-x1	AZD6482	Cyquant1h	0.434107	2.68812e+43
171	AB5513-x1	AZD6482	Cyquant8h	0.446227	1.35026
172	AB5513-x1	AZD6482	Saponin	0.457686	0.740596
173	AB5513-x1	AZD7762	CTG	NA	NA
174	AB5513-x1	AZD7762	Cyquant1h	NA	NA
175	AB5513-x1	AZD7762	Cyquant8h	NA	NA
176	AB5513-x1	AZD7762	Saponin	NA	NA
177	AB5513-x1	AZD8055	CTG	0.664158	0.122199
178	AB5513-x1	AZD8055	Cyquant1h	0.315713	2.68812e+43
179	AB5513-x1	AZD8055	Cyquant8h	0.505831	0.272177
180	AB5513-x1	AZD8055	Saponin	0.453423	0.496237
181	AB5513-x1	BMN-673	CTG	NA	NA
182	AB5513-x1	BMN-673	Cyquant1h	NA	NA
183	AB5513-x1	BMN-673	Cyquant8h	NA	NA
184	AB5513-x1	BMN-673	Saponin	NA	NA
185	AB5513-x1	BMS-754807	CTG	0.385552	0.904747
186	AB5513-x1	BMS-754807	Cyquant1h	0.600804	0.0548637
187	AB5513-x1	BMS-754807	Cyquant8h	0.211694	22.2669
188	AB5513-x1	BMS-754807	Saponin	0.30094	548.017
189	AB5513-x1	Cisplatin	CTG	NA	NA
190	AB5513-x1	Cisplatin	Cyquant1h	NA	NA
191	AB5513-x1	Cisplatin	Cyquant8h	NA	NA
192	AB5513-x1	Cisplatin	Saponin	NA	NA
193	AB5513-x1	Epirubicin	CTG	0.640185	0.149284
194	AB5513-x1	Epirubicin	Cyquant1h	0.378715	2.68812e+43
195	AB5513-x1	Epirubicin	Cyquant8h	0.645882	0.0818798
196	AB5513-x1	Epirubicin	Saponin	0.623802	0.149284
197	AB5513-x1	GDC-032	CTG	0.638068	0.122199
198	AB5513-x1	GDC-032	Cyquant1h	0.77819	0.020163
199	AB5513-x1	GDC-032	Cyquant8h	0.53956	0.222795
200	AB5513-x1	GDC-032	Saponin	0.525583	0.222795
201	AB5513-x1	GDC0941	CTG	0.565063	0.222795
202	AB5513-x1	GDC0941	Cyquant1h	0.48699	2.68812e+43
203	AB5513-x1	GDC0941	Cyquant8h	0.454036	0.406204
204	AB5513-x1	GDC0941	Saponin	0.501366	0.272177
205	AB5513-x1	JNJ-26854165	CTG	NA	NA
206	AB5513-x1	JNJ-26854165	Cyquant1h	NA	NA
207	AB5513-x1	JNJ-26854165	Cyquant8h	NA	NA
208	AB5513-x1	JNJ-26854165	Saponin	NA	NA
209	AB5513-x1	Olaparib	CTG	NA	NA
210	AB5513-x1	Olaparib	Cyquant1h	NA	NA
211	AB5513-x1	Olaparib	Cyquant8h	NA	NA
212	AB5513-x1	Olaparib	Saponin	NA	NA
213	AB5513-x1	PD-0325901	CTG	0.445022	0.332505
214	AB5513-x1	PD-0325901	Cyquant1h	0.441473	2.68812e+43
215	AB5513-x1	PD-0325901	Cyquant8h	0.452161	0.406204
216	AB5513-x1	PD-0325901	Saponin	0.424666	0.740596
217	AB5513-x1	PD-0332991	CTG	NA	NA
218	AB5513-x1	PD-0332991	Cyquant1h	NA	NA
219	AB5513-x1	PD-0332991	Cyquant8h	NA	NA
220	AB5513-x1	PD-0332991	Saponin	NA	NA
221	AB5513-x1	Tamoxifen	CTG	0.399105	0.406204
222	AB5513-x1	Tamoxifen	Cyquant1h	0.558689	0.0818798
223	AB5513-x1	Tamoxifen	Cyquant8h	0.552875	0.182373
224	AB5513-x1	Tamoxifen	Saponin	0.453643	0.332505
225	AB5513-x1	XAV 939	CTG	NA	NA
226	AB5513-x1	XAV 939	Cyquant1h	NA	NA
227	AB5513-x1	XAV 939	Cyquant8h	NA	NA
228	AB5513-x1	XAV 939	Saponin	NA	NA
229	AB555B-x1	17-AAG	CTG	NA	NA
230	AB555B-x1	17-AAG	Cyquant1h	NA	NA
231	AB555B-x1	17-AAG	Cyquant8h	NA	NA
232	AB555B-x1	17-AAG	Saponin	NA	NA
233	AB555B-x1	ABT-263	CTG	NA	NA
234	AB555B-x1	ABT-263	Cyquant1h	NA	NA
235	AB555B-x1	ABT-263	Cyquant8h	NA	NA
236	AB555B-x1	ABT-263	Saponin	NA	NA
237	AB555B-x1	AZD1775	CTG	NA	NA
238	AB555B-x1	AZD1775	Cyquant1h	NA	NA
239	AB555B-x1	AZD1775	Cyquant8h	NA	NA
240	AB555B-x1	AZD1775	Saponin	NA	NA
241	AB555B-x1	AZD6244	CTG	NA	NA
242	AB555B-x1	AZD6244	Cyquant1h	NA	NA
243	AB555B-x1	AZD6244	Cyquant8h	NA	NA
244	AB555B-x1	AZD6244	Saponin	NA	NA
245	AB555B-x1	AZD6482	CTG	0.129652	3.00748
246	AB555B-x1	AZD6482	Cyquant1h	0.0525913	110.466
247	AB555B-x1	AZD6482	Cyquant8h	0.124961	4.48842
248	AB555B-x1	AZD6482	Saponin	0.00113815	2.68812e+43
249	AB555B-x1	AZD7762	CTG	NA	NA
250	AB555B-x1	AZD7762	Cyquant1h	NA	NA
251	AB555B-x1	AZD7762	Cyquant8h	NA	NA
252	AB555B-x1	AZD7762	Saponin	NA	NA
253	AB555B-x1	AZD8055	CTG	0.550898	0.222795
254	AB555B-x1	AZD8055	Cyquant1h	0.320342	1.10528
255	AB555B-x1	AZD8055	Cyquant8h	0.524499	0.272177
256	AB555B-x1	AZD8055	Saponin	0.0201563	2.68812e+43
257	AB555B-x1	BMN-673	CTG	NA	NA
258	AB555B-x1	BMN-673	Cyquant1h	NA	NA
259	AB555B-x1	BMN-673	Cyquant8h	NA	NA
260	AB555B-x1	BMN-673	Saponin	NA	NA
261	AB555B-x1	BMS-754807	CTG	0.642737	0.182373
262	AB555B-x1	BMS-754807	Cyquant1h	0.336471	0.904747
263	AB555B-x1	BMS-754807	Cyquant8h	0.551732	0.222795
264	AB555B-x1	BMS-754807	Saponin	0	3.72008e-44
265	AB555B-x1	Cisplatin	CTG	NA	NA
266	AB555B-x1	Cisplatin	Cyquant1h	NA	NA
267	AB555B-x1	Cisplatin	Cyquant8h	NA	NA
268	AB555B-x1	Cisplatin	Saponin	NA	NA
269	AB555B-x1	Epirubicin	CTG	0.305566	0.606227
270	AB555B-x1	Epirubicin	Cyquant1h	0.357381	0.606227
271	AB555B-x1	Epirubicin	Cyquant8h	0.538593	0.222795
272	AB555B-x1	Epirubicin	Saponin	0.34756	0.496237
273	AB555B-x1	GDC-032	CTG	0.451905	0.332505
274	AB555B-x1	GDC-032	Cyquant1h	0.244548	1.64955
275	AB555B-x1	GDC-032	Cyquant8h	0.42065	0.406204
276	AB555B-x1	GDC-032	Saponin	0.000433971	2.68812e+43
277	AB555B-x1	GDC0941	CTG	0.342153	0.496237
278	AB555B-x1	GDC0941	Cyquant1h	0.180165	2.46182
279	AB555B-x1	GDC0941	Cyquant8h	0.337746	0.606227
280	AB555B-x1	GDC0941	Saponin	0.00364826	2.68812e+43
281	AB555B-x1	JNJ-26854165	CTG	NA	NA
282	AB555B-x1	JNJ-26854165	Cyquant1h	NA	NA
283	AB555B-x1	JNJ-26854165	Cyquant8h	NA	NA
284	AB555B-x1	JNJ-26854165	Saponin	NA	NA
285	AB555B-x1	Olaparib	CTG	NA	NA
286	AB555B-x1	Olaparib	Cyquant1h	NA	NA
287	AB555B-x1	Olaparib	Cyquant8h	NA	NA
288	AB555B-x1	Olaparib	Saponin	NA	NA
289	AB555B-x1	PD-0325901	CTG	0.355154	0.606227
290	AB555B-x1	PD-0325901	Cyquant1h	0.176565	9.99717
291	AB555B-x1	PD-0325901	Cyquant8h	0.355642	0.904747
292	AB555B-x1	PD-0325901	Saponin	0.00295248	2.68812e+43
293	AB555B-x1	PD-0332991	CTG	NA	NA
294	AB555B-x1	PD-0332991	Cyquant1h	NA	NA
295	AB555B-x1	PD-0332991	Cyquant8h	NA	NA
296	AB555B-x1	PD-0332991	Saponin	NA	NA
297	AB555B-x1	Tamoxifen	CTG	0.189228	1.10528
298	AB555B-x1	Tamoxifen	Cyquant1h	0.19479	2.46182
299	AB555B-x1	Tamoxifen	Cyquant8h	0.349321	0.606227
300	AB555B-x1	Tamoxifen	Saponin	0.00427834	2.68812e+43
301	AB555B-x1	XAV 939	CTG	NA	NA
302	AB555B-x1	XAV 939	Cyquant1h	NA	NA
303	AB555B-x1	XAV 939	Cyquant8h	NA	NA
304	AB555B-x1	XAV 939	Saponin	NA	NA
381	AB559-x4	17-AAG	CTG	0.551965	0.222795
382	AB559-x4	17-AAG	Cyquant1h	0.00577356	2.68812e+43
383	AB559-x4	17-AAG	Cyquant8h	0.178957	81741
384	AB559-x4	17-AAG	Saponin	NA	NA
385	AB559-x4	ABT-263	CTG	0.475484	0.332505
386	AB559-x4	ABT-263	Cyquant1h	0	3.72008e-44
387	AB559-x4	ABT-263	Cyquant8h	0.126352	2.68812e+43
388	AB559-x4	ABT-263	Saponin	NA	NA
389	AB559-x4	AZD1775	CTG	0.259267	1.10528
390	AB559-x4	AZD1775	Cyquant1h	0.024678	2.68812e+43
391	AB559-x4	AZD1775	Cyquant8h	0.364792	3.65749e+16
392	AB559-x4	AZD1775	Saponin	NA	NA
393	AB559-x4	AZD6244	CTG	0.291946	1.10528
394	AB559-x4	AZD6244	Cyquant1h	0.0434256	6.03832e+13
395	AB559-x4	AZD6244	Cyquant8h	0.369998	300.578
396	AB559-x4	AZD6244	Saponin	NA	NA
397	AB559-x4	AZD6482	CTG	0.209212	8.18335
398	AB559-x4	AZD6482	Cyquant1h	0.011435	2.68812e+43
399	AB559-x4	AZD6482	Cyquant8h	0.18606	6.04857e+07
400	AB559-x4	AZD6482	Saponin	0.194527	1.34798e+06
401	AB559-x4	AZD7762	CTG	0.436533	0.332505
402	AB559-x4	AZD7762	Cyquant1h	0	3.72008e-44
403	AB559-x4	AZD7762	Cyquant8h	0.205706	2.68812e+43
404	AB559-x4	AZD7762	Saponin	NA	NA
405	AB559-x4	AZD8055	CTG	0.3901	0.406204
406	AB559-x4	AZD8055	Cyquant1h	0.00929562	3.29882e+27
407	AB559-x4	AZD8055	Cyquant8h	0.136622	1.48947e+07
408	AB559-x4	AZD8055	Saponin	0.0427662	2.68812e+43
409	AB559-x4	BMN-673	CTG	0.285725	1.10528
410	AB559-x4	BMN-673	Cyquant1h	0	3.72008e-44
411	AB559-x4	BMN-673	Cyquant8h	0.159495	81741
412	AB559-x4	BMN-673	Saponin	NA	NA
413	AB559-x4	BMS-754807	CTG	0.318843	0.606227
414	AB559-x4	BMS-754807	Cyquant1h	0.00458318	5.42773e+36
415	AB559-x4	BMS-754807	Cyquant8h	0.134268	44833.5
416	AB559-x4	BMS-754807	Saponin	0.165936	2.68812e+43
417	AB559-x4	Cisplatin	CTG	0.0798962	49.5957
418	AB559-x4	Cisplatin	Cyquant1h	0	3.72008e-44
419	AB559-x4	Cisplatin	Cyquant8h	0.0648691	6.03149e+17
420	AB559-x4	Cisplatin	Saponin	NA	NA
421	AB559-x4	Epirubicin	CTG	0.482868	0.332505
422	AB559-x4	Epirubicin	Cyquant1h	0.251567	1.10528
423	AB559-x4	Epirubicin	Cyquant8h	0.480936	0.272177
424	AB559-x4	Epirubicin	Saponin	0.0877291	2.68812e+43
425	AB559-x4	GDC-032	CTG	0.250058	0.904747
426	AB559-x4	GDC-032	Cyquant1h	0.00535023	2.68812e+43
427	AB559-x4	GDC-032	Cyquant8h	0.15383	2.68812e+43
428	AB559-x4	GDC-032	Saponin	0.0992599	2.68812e+43
429	AB559-x4	GDC0941	CTG	0.33733	0.496237
430	AB559-x4	GDC0941	Cyquant1h	0	3.72008e-44
431	AB559-x4	GDC0941	Cyquant8h	0.101308	1.09532e+32
432	AB559-x4	GDC0941	Saponin	0.125902	9.01172e+13
433	AB559-x4	JNJ-26854165	CTG	0.166521	1.64955
434	AB559-x4	JNJ-26854165	Cyquant1h	0.163658	2.01516
435	AB559-x4	JNJ-26854165	Cyquant8h	0.413421	0.406204
436	AB559-x4	JNJ-26854165	Saponin	NA	NA
437	AB559-x4	Olaparib	CTG	0.0960493	246.043
438	AB559-x4	Olaparib	Cyquant1h	0	3.72008e-44
439	AB559-x4	Olaparib	Cyquant8h	0.13251	2.71562e+07
440	AB559-x4	Olaparib	Saponin	NA	NA
441	AB559-x4	PD-0325901	CTG	0.562531	0.222795
442	AB559-x4	PD-0325901	Cyquant1h	0	3.72008e-44
443	AB559-x4	PD-0325901	Cyquant8h	0.0634694	2.68812e+43
444	AB559-x4	PD-0325901	Saponin	0.0559349	2.68812e+43
445	AB559-x4	PD-0332991	CTG	0.101082	2.68812e+43
446	AB559-x4	PD-0332991	Cyquant1h	0.00305647	1.80526e+35
447	AB559-x4	PD-0332991	Cyquant8h	0.154577	2225.44
448	AB559-x4	PD-0332991	Saponin	NA	NA
449	AB559-x4	Tamoxifen	CTG	0.382051	0.496237
450	AB559-x4	Tamoxifen	Cyquant1h	0.126681	3.67407
451	AB559-x4	Tamoxifen	Cyquant8h	0.266004	0.904747
452	AB559-x4	Tamoxifen	Saponin	0.0987204	2.68812e+43
453	AB559-x4	XAV 939	CTG	0.0314198	5.99747e+37
454	AB559-x4	XAV 939	Cyquant1h	0	3.72008e-44
455	AB559-x4	XAV 939	Cyquant8h	0.164607	2.68812e+43
456	AB559-x4	XAV 939	Saponin	NA	NA
533	AB582coe-x1	17-AAG	CTG	NA	NA
534	AB582coe-x1	17-AAG	Cyquant1h	NA	NA
535	AB582coe-x1	17-AAG	Cyquant8h	NA	NA
536	AB582coe-x1	17-AAG	Saponin	NA	NA
537	AB582coe-x1	ABT-263	CTG	NA	NA
538	AB582coe-x1	ABT-263	Cyquant1h	NA	NA
539	AB582coe-x1	ABT-263	Cyquant8h	NA	NA
540	AB582coe-x1	ABT-263	Saponin	NA	NA
541	AB582coe-x1	AZD1775	CTG	NA	NA
542	AB582coe-x1	AZD1775	Cyquant1h	NA	NA
543	AB582coe-x1	AZD1775	Cyquant8h	NA	NA
544	AB582coe-x1	AZD1775	Saponin	NA	NA
545	AB582coe-x1	AZD6244	CTG	NA	NA
546	AB582coe-x1	AZD6244	Cyquant1h	NA	NA
547	AB582coe-x1	AZD6244	Cyquant8h	NA	NA
548	AB582coe-x1	AZD6244	Saponin	NA	NA
549	AB582coe-x1	AZD6482	CTG	0.148149	3.67407
550	AB582coe-x1	AZD6482	Cyquant1h	0.0774668	74.0177
551	AB582coe-x1	AZD6482	Cyquant8h	0.232845	4.48842
552	AB582coe-x1	AZD6482	Saponin	NA	NA
553	AB582coe-x1	AZD7762	CTG	NA	NA
554	AB582coe-x1	AZD7762	Cyquant1h	NA	NA
555	AB582coe-x1	AZD7762	Cyquant8h	NA	NA
556	AB582coe-x1	AZD7762	Saponin	NA	NA
557	AB582coe-x1	AZD8055	CTG	0.41513	0.406204
558	AB582coe-x1	AZD8055	Cyquant1h	0.197271	3.00748
559	AB582coe-x1	AZD8055	Cyquant8h	0.354869	0.904747
560	AB582coe-x1	AZD8055	Saponin	NA	NA
561	AB582coe-x1	BMN-673	CTG	NA	NA
562	AB582coe-x1	BMN-673	Cyquant1h	NA	NA
563	AB582coe-x1	BMN-673	Cyquant8h	NA	NA
564	AB582coe-x1	BMN-673	Saponin	NA	NA
565	AB582coe-x1	BMS-754807	CTG	0.346257	0.606227
566	AB582coe-x1	BMS-754807	Cyquant1h	0.115068	14.92
567	AB582coe-x1	BMS-754807	Cyquant8h	0.267779	2.01516
568	AB582coe-x1	BMS-754807	Saponin	NA	NA
569	AB582coe-x1	Cisplatin	CTG	NA	NA
570	AB582coe-x1	Cisplatin	Cyquant1h	NA	NA
571	AB582coe-x1	Cisplatin	Cyquant8h	NA	NA
572	AB582coe-x1	Cisplatin	Saponin	NA	NA
573	AB582coe-x1	Epirubicin	CTG	0.451428	0.332505
574	AB582coe-x1	Epirubicin	Cyquant1h	0.433173	0.406204
575	AB582coe-x1	Epirubicin	Cyquant8h	0.580353	0.182373
576	AB582coe-x1	Epirubicin	Saponin	NA	NA
577	AB582coe-x1	GDC-032	CTG	0.393605	0.496237
578	AB582coe-x1	GDC-032	Cyquant1h	0.181779	3.67407
579	AB582coe-x1	GDC-032	Cyquant8h	0.31893	1.10528
580	AB582coe-x1	GDC-032	Saponin	NA	NA
581	AB582coe-x1	GDC0941	CTG	0.338628	0.606227
582	AB582coe-x1	GDC0941	Cyquant1h	0.149676	5.48327
583	AB582coe-x1	GDC0941	Cyquant8h	0.28098	1.35026
584	AB582coe-x1	GDC0941	Saponin	NA	NA
585	AB582coe-x1	JNJ-26854165	CTG	NA	NA
586	AB582coe-x1	JNJ-26854165	Cyquant1h	NA	NA
587	AB582coe-x1	JNJ-26854165	Cyquant8h	NA	NA
588	AB582coe-x1	JNJ-26854165	Saponin	NA	NA
589	AB582coe-x1	Olaparib	CTG	NA	NA
590	AB582coe-x1	Olaparib	Cyquant1h	NA	NA
591	AB582coe-x1	Olaparib	Cyquant8h	NA	NA
592	AB582coe-x1	Olaparib	Saponin	NA	NA
593	AB582coe-x1	PD-0325901	CTG	0.537084	0.222795
594	AB582coe-x1	PD-0325901	Cyquant1h	0.287957	1.64955
595	AB582coe-x1	PD-0325901	Cyquant8h	0.436176	0.496237
596	AB582coe-x1	PD-0325901	Saponin	NA	NA
597	AB582coe-x1	PD-0332991	CTG	NA	NA
598	AB582coe-x1	PD-0332991	Cyquant1h	NA	NA
599	AB582coe-x1	PD-0332991	Cyquant8h	NA	NA
600	AB582coe-x1	PD-0332991	Saponin	NA	NA
601	AB582coe-x1	Tamoxifen	CTG	0.243932	0.904747
602	AB582coe-x1	Tamoxifen	Cyquant1h	0.154309	2.01516
603	AB582coe-x1	Tamoxifen	Cyquant8h	0.287198	0.904747
604	AB582coe-x1	Tamoxifen	Saponin	NA	NA
605	AB582coe-x1	XAV 939	CTG	NA	NA
606	AB582coe-x1	XAV 939	Cyquant1h	NA	NA
607	AB582coe-x1	XAV 939	Cyquant8h	NA	NA
608	AB582coe-x1	XAV 939	Saponin	NA	NA
685	HCI009-x3	17-AAG	CTG	NA	NA
686	HCI009-x3	17-AAG	Cyquant1h	NA	NA
687	HCI009-x3	17-AAG	Cyquant8h	NA	NA
688	HCI009-x3	17-AAG	Saponin	NA	NA
689	HCI009-x3	ABT-263	CTG	NA	NA
690	HCI009-x3	ABT-263	Cyquant1h	NA	NA
691	HCI009-x3	ABT-263	Cyquant8h	NA	NA
692	HCI009-x3	ABT-263	Saponin	NA	NA
693	HCI009-x3	AZD1775	CTG	NA	NA
694	HCI009-x3	AZD1775	Cyquant1h	NA	NA
695	HCI009-x3	AZD1775	Cyquant8h	NA	NA
696	HCI009-x3	AZD1775	Saponin	NA	NA
697	HCI009-x3	AZD6244	CTG	NA	NA
698	HCI009-x3	AZD6244	Cyquant1h	NA	NA
699	HCI009-x3	AZD6244	Cyquant8h	NA	NA
700	HCI009-x3	AZD6244	Saponin	NA	NA
701	HCI009-x3	AZD6482	CTG	0.798197	3.68031e-06
702	HCI009-x3	AZD6482	Cyquant1h	0.223069	1.81961e+07
703	HCI009-x3	AZD6482	Cyquant8h	0.374461	2.68812e+43
704	HCI009-x3	AZD6482	Saponin	0.6459	0.0367615
705	HCI009-x3	AZD7762	CTG	NA	NA
706	HCI009-x3	AZD7762	Cyquant1h	NA	NA
707	HCI009-x3	AZD7762	Cyquant8h	NA	NA
708	HCI009-x3	AZD7762	Saponin	NA	NA
709	HCI009-x3	AZD8055	CTG	0.826963	0.000201745
710	HCI009-x3	AZD8055	Cyquant1h	0.123711	7.36003e+21
711	HCI009-x3	AZD8055	Cyquant8h	0.750372	9.0885e-17
712	HCI009-x3	AZD8055	Saponin	0.367185	1.64955
713	HCI009-x3	BMN-673	CTG	NA	NA
714	HCI009-x3	BMN-673	Cyquant1h	NA	NA
715	HCI009-x3	BMN-673	Cyquant8h	NA	NA
716	HCI009-x3	BMN-673	Saponin	NA	NA
717	HCI009-x3	BMS-754807	CTG	0.806626	3.72008e-44
718	HCI009-x3	BMS-754807	Cyquant1h	0.193593	2.68812e+43
719	HCI009-x3	BMS-754807	Cyquant8h	0.603933	2.72485e-05
720	HCI009-x3	BMS-754807	Saponin	0.525288	0.222795
721	HCI009-x3	Cisplatin	CTG	NA	NA
722	HCI009-x3	Cisplatin	Cyquant1h	NA	NA
723	HCI009-x3	Cisplatin	Cyquant8h	NA	NA
724	HCI009-x3	Cisplatin	Saponin	NA	NA
725	HCI009-x3	Epirubicin	CTG	0.864404	4.06663e-05
726	HCI009-x3	Epirubicin	Cyquant1h	0.502793	0.272177
727	HCI009-x3	Epirubicin	Cyquant8h	0.608127	0.122199
728	HCI009-x3	Epirubicin	Saponin	0.781673	0.0367615
729	HCI009-x3	GDC-032	CTG	0.895423	1.22684e-15
730	HCI009-x3	GDC-032	Cyquant1h	0.255975	9.9633e+12
731	HCI009-x3	GDC-032	Cyquant8h	0.513258	0.182373
732	HCI009-x3	GDC-032	Saponin	0.57481	0.100028
733	HCI009-x3	GDC0941	CTG	0.80305	1.22407e-07
734	HCI009-x3	GDC0941	Cyquant1h	0.20033	2.68812e+43
735	HCI009-x3	GDC0941	Cyquant8h	0.449825	18.227
736	HCI009-x3	GDC0941	Saponin	0.653157	0.00100085
737	HCI009-x3	JNJ-26854165	CTG	NA	NA
738	HCI009-x3	JNJ-26854165	Cyquant1h	NA	NA
739	HCI009-x3	JNJ-26854165	Cyquant8h	NA	NA
740	HCI009-x3	JNJ-26854165	Saponin	NA	NA
741	HCI009-x3	Olaparib	CTG	NA	NA
742	HCI009-x3	Olaparib	Cyquant1h	NA	NA
743	HCI009-x3	Olaparib	Cyquant8h	NA	NA
744	HCI009-x3	Olaparib	Saponin	NA	NA
745	HCI009-x3	PD-0325901	CTG	0.902535	4.97361e-09
746	HCI009-x3	PD-0325901	Cyquant1h	0.155525	2.68812e+43
747	HCI009-x3	PD-0325901	Cyquant8h	0.65982	4.51899e-24
748	HCI009-x3	PD-0325901	Saponin	0.570566	0.122199
749	HCI009-x3	PD-0332991	CTG	NA	NA
750	HCI009-x3	PD-0332991	Cyquant1h	NA	NA
751	HCI009-x3	PD-0332991	Cyquant8h	NA	NA
752	HCI009-x3	PD-0332991	Saponin	NA	NA
753	HCI009-x3	Tamoxifen	CTG	0.641599	0.0818798
754	HCI009-x3	Tamoxifen	Cyquant1h	0.421729	0.406204
755	HCI009-x3	Tamoxifen	Cyquant8h	0.74779	0.0300918
756	HCI009-x3	Tamoxifen	Saponin	0.249046	2.46182
757	HCI009-x3	XAV 939	CTG	NA	NA
758	HCI009-x3	XAV 939	Cyquant1h	NA	NA
759	HCI009-x3	XAV 939	Cyquant8h	NA	NA
760	HCI009-x3	XAV 939	Saponin	NA	NA
761	STG195-x5	17-AAG	CTG	NA	NA
762	STG195-x5	17-AAG	Cyquant1h	NA	NA
763	STG195-x5	17-AAG	Cyquant8h	NA	NA
764	STG195-x5	17-AAG	Saponin	NA	NA
765	STG195-x5	ABT-263	CTG	NA	NA
766	STG195-x5	ABT-263	Cyquant1h	NA	NA
767	STG195-x5	ABT-263	Cyquant8h	NA	NA
768	STG195-x5	ABT-263	Saponin	NA	NA
769	STG195-x5	AZD1775	CTG	NA	NA
770	STG195-x5	AZD1775	Cyquant1h	NA	NA
771	STG195-x5	AZD1775	Cyquant8h	NA	NA
772	STG195-x5	AZD1775	Saponin	NA	NA
773	STG195-x5	AZD6244	CTG	NA	NA
774	STG195-x5	AZD6244	Cyquant1h	NA	NA
775	STG195-x5	AZD6244	Cyquant8h	NA	NA
776	STG195-x5	AZD6244	Saponin	NA	NA
777	STG195-x5	AZD6482	CTG	0.375542	0.496237
778	STG195-x5	AZD6482	Cyquant1h	0.295657	0.740596
779	STG195-x5	AZD6482	Cyquant8h	0.388726	0.496237
780	STG195-x5	AZD6482	Saponin	0.247293	1.10528
781	STG195-x5	AZD7762	CTG	NA	NA
782	STG195-x5	AZD7762	Cyquant1h	NA	NA
783	STG195-x5	AZD7762	Cyquant8h	NA	NA
784	STG195-x5	AZD7762	Saponin	NA	NA
785	STG195-x5	AZD8055	CTG	0.745061	0.100028
786	STG195-x5	AZD8055	Cyquant1h	0.587194	0.182373
787	STG195-x5	AZD8055	Cyquant8h	0.692104	0.100028
788	STG195-x5	AZD8055	Saponin	0.61374	0.182373
789	STG195-x5	BMN-673	CTG	NA	NA
790	STG195-x5	BMN-673	Cyquant1h	NA	NA
791	STG195-x5	BMN-673	Cyquant8h	NA	NA
792	STG195-x5	BMN-673	Saponin	NA	NA
793	STG195-x5	BMS-754807	CTG	0.749663	0.0670241
794	STG195-x5	BMS-754807	Cyquant1h	0.56919	0.182373
795	STG195-x5	BMS-754807	Cyquant8h	0.66769	0.0818798
796	STG195-x5	BMS-754807	Saponin	0.603919	0.149284
797	STG195-x5	Cisplatin	CTG	NA	NA
798	STG195-x5	Cisplatin	Cyquant1h	NA	NA
799	STG195-x5	Cisplatin	Cyquant8h	NA	NA
800	STG195-x5	Cisplatin	Saponin	NA	NA
801	STG195-x5	Epirubicin	CTG	0.487804	0.272177
802	STG195-x5	Epirubicin	Cyquant1h	0.491912	0.272177
803	STG195-x5	Epirubicin	Cyquant8h	0.579827	0.222795
804	STG195-x5	Epirubicin	Saponin	0.526999	0.272177
805	STG195-x5	GDC-032	CTG	0.679711	0.149284
806	STG195-x5	GDC-032	Cyquant1h	0.517171	0.272177
807	STG195-x5	GDC-032	Cyquant8h	0.613781	0.182373
808	STG195-x5	GDC-032	Saponin	0.51832	0.272177
809	STG195-x5	GDC0941	CTG	0.54954	0.222795
810	STG195-x5	GDC0941	Cyquant1h	0.433163	0.406204
811	STG195-x5	GDC0941	Cyquant8h	0.529047	0.272177
812	STG195-x5	GDC0941	Saponin	0.450759	0.332505
813	STG195-x5	JNJ-26854165	CTG	NA	NA
814	STG195-x5	JNJ-26854165	Cyquant1h	NA	NA
815	STG195-x5	JNJ-26854165	Cyquant8h	NA	NA
816	STG195-x5	JNJ-26854165	Saponin	NA	NA
817	STG195-x5	Olaparib	CTG	NA	NA
818	STG195-x5	Olaparib	Cyquant1h	NA	NA
819	STG195-x5	Olaparib	Cyquant8h	NA	NA
820	STG195-x5	Olaparib	Saponin	NA	NA
821	STG195-x5	PD-0325901	CTG	0.578887	0.182373
822	STG195-x5	PD-0325901	Cyquant1h	0.462971	0.332505
823	STG195-x5	PD-0325901	Cyquant8h	0.561063	0.182373
824	STG195-x5	PD-0325901	Saponin	0.405863	0.496237
825	STG195-x5	PD-0332991	CTG	NA	NA
826	STG195-x5	PD-0332991	Cyquant1h	NA	NA
827	STG195-x5	PD-0332991	Cyquant8h	NA	NA
828	STG195-x5	PD-0332991	Saponin	NA	NA
829	STG195-x5	Tamoxifen	CTG	0.392115	0.406204
830	STG195-x5	Tamoxifen	Cyquant1h	0.313433	0.606227
831	STG195-x5	Tamoxifen	Cyquant8h	0.393882	0.406204
832	STG195-x5	Tamoxifen	Saponin	0.348317	0.496237
833	STG195-x5	XAV 939	CTG	NA	NA
834	STG195-x5	XAV 939	Cyquant1h	NA	NA
835	STG195-x5	XAV 939	Cyquant8h	NA	NA
836	STG195-x5	XAV 939	Saponin	NA	NA
913	STG316-x7	17-AAG	CTG	0.331748	0.740596
914	STG316-x7	17-AAG	Cyquant1h	0.123234	22.2669
915	STG316-x7	17-AAG	Cyquant8h	0.464037	0.406204
916	STG316-x7	17-AAG	Saponin	NA	NA
917	STG316-x7	ABT-263	CTG	0.297305	0.740596
918	STG316-x7	ABT-263	Cyquant1h	0.0874676	27.2023
919	STG316-x7	ABT-263	Cyquant8h	0.449746	0.406204
920	STG316-x7	ABT-263	Saponin	NA	NA
921	STG316-x7	AZD1775	CTG	0.360254	0.496237
922	STG316-x7	AZD1775	Cyquant1h	0.291923	0.904747
923	STG316-x7	AZD1775	Cyquant8h	0.633798	0.122199
924	STG316-x7	AZD1775	Saponin	NA	NA
925	STG316-x7	AZD6244	CTG	0.114728	110.466
926	STG316-x7	AZD6244	Cyquant1h	0.11864	110.466
927	STG316-x7	AZD6244	Cyquant8h	0.453838	0.496237
928	STG316-x7	AZD6244	Saponin	NA	NA
929	STG316-x7	AZD6482	CTG	0.0266875	271716
930	STG316-x7	AZD6482	Cyquant1h	0.0293755	6.04857e+07
931	STG316-x7	AZD6482	Cyquant8h	0.213504	22.2669
932	STG316-x7	AZD6482	Saponin	0.00533645	8.99136e+21
933	STG316-x7	AZD7762	CTG	0.426514	0.406204
934	STG316-x7	AZD7762	Cyquant1h	0.228576	2.01516
935	STG316-x7	AZD7762	Cyquant8h	0.575831	0.182373
936	STG316-x7	AZD7762	Saponin	NA	NA
937	STG316-x7	AZD8055	CTG	0.237604	1.10528
938	STG316-x7	AZD8055	Cyquant1h	0.1365	27.2023
939	STG316-x7	AZD8055	Cyquant8h	0.353249	1.10528
940	STG316-x7	AZD8055	Saponin	0.127622	6.69862
941	STG316-x7	BMN-673	CTG	0.0982955	49.5957
942	STG316-x7	BMN-673	Cyquant1h	0.0292127	13487.4
943	STG316-x7	BMN-673	Cyquant8h	0.303806	1.64955
944	STG316-x7	BMN-673	Saponin	NA	NA
945	STG316-x7	BMS-754807	CTG	0.228718	1.10528
946	STG316-x7	BMS-754807	Cyquant1h	0.0996778	22.2669
947	STG316-x7	BMS-754807	Cyquant8h	0.354151	0.904747
948	STG316-x7	BMS-754807	Saponin	0.056094	201.402
949	STG316-x7	Cisplatin	CTG	0.103811	8.18335
950	STG316-x7	Cisplatin	Cyquant1h	0.0477974	74.0177
951	STG316-x7	Cisplatin	Cyquant8h	0.311163	1.10528
952	STG316-x7	Cisplatin	Saponin	NA	NA
953	STG316-x7	Epirubicin	CTG	0.432175	0.332505
954	STG316-x7	Epirubicin	Cyquant1h	0.406157	0.406204
955	STG316-x7	Epirubicin	Cyquant8h	0.581768	0.182373
956	STG316-x7	Epirubicin	Saponin	0.420438	0.332505
957	STG316-x7	GDC-032	CTG	0.154131	3.67407
958	STG316-x7	GDC-032	Cyquant1h	0.0384906	495396
959	STG316-x7	GDC-032	Cyquant8h	0.294661	4.48842
960	STG316-x7	GDC-032	Saponin	0.0374108	817.873
961	STG316-x7	GDC0941	CTG	0.150266	3.67407
962	STG316-x7	GDC0941	Cyquant1h	0.0758126	1821.67
963	STG316-x7	GDC0941	Cyquant8h	0.304682	3.67407
964	STG316-x7	GDC0941	Saponin	0.0434316	817.873
965	STG316-x7	JNJ-26854165	CTG	0.197749	1.64955
966	STG316-x7	JNJ-26854165	Cyquant1h	0.232351	1.64955
967	STG316-x7	JNJ-26854165	Cyquant8h	0.597786	0.122199
968	STG316-x7	JNJ-26854165	Saponin	NA	NA
969	STG316-x7	Olaparib	CTG	0.0464485	271716
970	STG316-x7	Olaparib	Cyquant1h	0.0339218	81741
971	STG316-x7	Olaparib	Cyquant8h	0.354343	3.67407
972	STG316-x7	Olaparib	Saponin	NA	NA
973	STG316-x7	PD-0325901	CTG	0.175175	4.48842
974	STG316-x7	PD-0325901	Cyquant1h	0.117472	110.466
975	STG316-x7	PD-0325901	Cyquant8h	0.37058	1.35026
976	STG316-x7	PD-0325901	Saponin	0.037349	2718.7
977	STG316-x7	PD-0332991	CTG	0.015899	4939972385603780
978	STG316-x7	PD-0332991	Cyquant1h	0.0412925	99858.7
979	STG316-x7	PD-0332991	Cyquant8h	0.387923	2.01516
980	STG316-x7	PD-0332991	Saponin	NA	NA
981	STG316-x7	Tamoxifen	CTG	0.114892	3.00748
982	STG316-x7	Tamoxifen	Cyquant1h	0.0966654	4.48842
983	STG316-x7	Tamoxifen	Cyquant8h	0.235567	1.64955
984	STG316-x7	Tamoxifen	Saponin	0.0657872	8.18335
985	STG316-x7	XAV 939	CTG	0.0125289	1.21579e+17
986	STG316-x7	XAV 939	Cyquant1h	0	3.72008e-44
987	STG316-x7	XAV 939	Cyquant8h	0.078182	36699.2
988	STG316-x7	XAV 939	Saponin	NA	NA
1065	STG321-x2	17-AAG	CTG	NA	NA
1066	STG321-x2	17-AAG	Cyquant1h	NA	NA
1067	STG321-x2	17-AAG	Cyquant8h	NA	NA
1068	STG321-x2	17-AAG	Saponin	NA	NA
1069	STG321-x2	ABT-263	CTG	NA	NA
1070	STG321-x2	ABT-263	Cyquant1h	NA	NA
1071	STG321-x2	ABT-263	Cyquant8h	NA	NA
1072	STG321-x2	ABT-263	Saponin	NA	NA
1073	STG321-x2	AZD1775	CTG	NA	NA
1074	STG321-x2	AZD1775	Cyquant1h	NA	NA
1075	STG321-x2	AZD1775	Cyquant8h	NA	NA
1076	STG321-x2	AZD1775	Saponin	NA	NA
1077	STG321-x2	AZD6244	CTG	NA	NA
1078	STG321-x2	AZD6244	Cyquant1h	NA	NA
1079	STG321-x2	AZD6244	Cyquant8h	NA	NA
1080	STG321-x2	AZD6244	Saponin	NA	NA
1081	STG321-x2	AZD6482	CTG	0.0756176	40.5974
1082	STG321-x2	AZD6482	Cyquant1h	0.0540834	201.402
1083	STG321-x2	AZD6482	Cyquant8h	0.111621	18.227
1084	STG321-x2	AZD6482	Saponin	0.0269516	36699.2
1085	STG321-x2	AZD7762	CTG	NA	NA
1086	STG321-x2	AZD7762	Cyquant1h	NA	NA
1087	STG321-x2	AZD7762	Cyquant8h	NA	NA
1088	STG321-x2	AZD7762	Saponin	NA	NA
1089	STG321-x2	AZD8055	CTG	0.359855	0.496237
1090	STG321-x2	AZD8055	Cyquant1h	0.252293	1.10528
1091	STG321-x2	AZD8055	Cyquant8h	0.333157	0.606227
1092	STG321-x2	AZD8055	Saponin	0.194341	3.67407
1093	STG321-x2	BMN-673	CTG	NA	NA
1094	STG321-x2	BMN-673	Cyquant1h	NA	NA
1095	STG321-x2	BMN-673	Cyquant8h	NA	NA
1096	STG321-x2	BMN-673	Saponin	NA	NA
1097	STG321-x2	BMS-754807	CTG	0.390125	0.496237
1098	STG321-x2	BMS-754807	Cyquant1h	0.267193	1.10528
1099	STG321-x2	BMS-754807	Cyquant8h	0.361711	0.606227
1100	STG321-x2	BMS-754807	Saponin	0.105954	33.2317
1101	STG321-x2	Cisplatin	CTG	NA	NA
1102	STG321-x2	Cisplatin	Cyquant1h	NA	NA
1103	STG321-x2	Cisplatin	Cyquant8h	NA	NA
1104	STG321-x2	Cisplatin	Saponin	NA	NA
1105	STG321-x2	Epirubicin	CTG	0.382963	0.406204
1106	STG321-x2	Epirubicin	Cyquant1h	0.489764	0.272177
1107	STG321-x2	Epirubicin	Cyquant8h	0.559899	0.222795
1108	STG321-x2	Epirubicin	Saponin	0.444568	0.332505
1109	STG321-x2	GDC-032	CTG	0.372379	0.496237
1110	STG321-x2	GDC-032	Cyquant1h	0.26543	0.904747
1111	STG321-x2	GDC-032	Cyquant8h	0.359204	0.606227
1112	STG321-x2	GDC-032	Saponin	0.1428	4.48842
1113	STG321-x2	GDC0941	CTG	0.248857	0.904747
1114	STG321-x2	GDC0941	Cyquant1h	0.183971	1.64955
1115	STG321-x2	GDC0941	Cyquant8h	0.26496	0.904747
1116	STG321-x2	GDC0941	Saponin	0.101391	9.99717
1117	STG321-x2	JNJ-26854165	CTG	NA	NA
1118	STG321-x2	JNJ-26854165	Cyquant1h	NA	NA
1119	STG321-x2	JNJ-26854165	Cyquant8h	NA	NA
1120	STG321-x2	JNJ-26854165	Saponin	NA	NA
1121	STG321-x2	Olaparib	CTG	NA	NA
1122	STG321-x2	Olaparib	Cyquant1h	NA	NA
1123	STG321-x2	Olaparib	Cyquant8h	NA	NA
1124	STG321-x2	Olaparib	Saponin	NA	NA
1125	STG321-x2	PD-0325901	CTG	0.529809	0.272177
1126	STG321-x2	PD-0325901	Cyquant1h	0.437836	0.406204
1127	STG321-x2	PD-0325901	Cyquant8h	0.532335	0.222795
1128	STG321-x2	PD-0325901	Saponin	0.311648	0.740596
1129	STG321-x2	PD-0332991	CTG	NA	NA
1130	STG321-x2	PD-0332991	Cyquant1h	NA	NA
1131	STG321-x2	PD-0332991	Cyquant8h	NA	NA
1132	STG321-x2	PD-0332991	Saponin	NA	NA
1133	STG321-x2	Tamoxifen	CTG	0.258546	0.740596
1134	STG321-x2	Tamoxifen	Cyquant1h	0.199987	1.10528
1135	STG321-x2	Tamoxifen	Cyquant8h	0.29642	0.740596
1136	STG321-x2	Tamoxifen	Saponin	0.183881	1.10528
1137	STG321-x2	XAV 939	CTG	NA	NA
1138	STG321-x2	XAV 939	Cyquant1h	NA	NA
1139	STG321-x2	XAV 939	Cyquant8h	NA	NA
1140	STG321-x2	XAV 939	Saponin	NA	NA
1217	STG335-x1	17-AAG	CTG	0.553752	0.222795
1218	STG335-x1	17-AAG	Cyquant1h	0.700915	0.0548637
1219	STG335-x1	17-AAG	Cyquant8h	0.835758	0.00905259
1220	STG335-x1	17-AAG	Saponin	0.506012	0.272177
1221	STG335-x1	ABT-263	CTG	0.540981	0.222795
1222	STG335-x1	ABT-263	Cyquant1h	0.755754	3.72008e-44
1223	STG335-x1	ABT-263	Cyquant8h	0.561932	0.0548637
1224	STG335-x1	ABT-263	Saponin	0.507233	0.272177
1225	STG335-x1	AZD1775	CTG	0.482358	0.272177
1226	STG335-x1	AZD1775	Cyquant1h	0.517433	0.222795
1227	STG335-x1	AZD1775	Cyquant8h	0.576289	0.149284
1228	STG335-x1	AZD1775	Saponin	0.477781	0.332505
1229	STG335-x1	AZD6244	CTG	0.372381	0.606227
1230	STG335-x1	AZD6244	Cyquant1h	0.264598	2.68812e+43
1231	STG335-x1	AZD6244	Cyquant8h	0.629421	0.0670241
1232	STG335-x1	AZD6244	Saponin	0.510856	0.272177
1233	STG335-x1	AZD6482	CTG	0.254929	2.46182
1234	STG335-x1	AZD6482	Cyquant1h	0.52224	0.122199
1235	STG335-x1	AZD6482	Cyquant8h	0.368722	1.10528
1236	STG335-x1	AZD6482	Saponin	0.250785	3.00748
1237	STG335-x1	AZD7762	CTG	0.481767	0.332505
1238	STG335-x1	AZD7762	Cyquant1h	0.258338	8.08673e+42
1239	STG335-x1	AZD7762	Cyquant8h	0.694801	0.0670241
1240	STG335-x1	AZD7762	Saponin	0.545886	0.222795
1241	STG335-x1	AZD8055	CTG	0.62598	0.182373
1242	STG335-x1	AZD8055	Cyquant1h	0.620966	0.122199
1243	STG335-x1	AZD8055	Cyquant8h	0.603734	0.122199
1244	STG335-x1	AZD8055	Saponin	0.460891	0.332505
1245	STG335-x1	BMN-673	CTG	0.345363	0.606227
1246	STG335-x1	BMN-673	Cyquant1h	0.809155	1.00255e-09
1247	STG335-x1	BMN-673	Cyquant8h	0.638921	0.0449096
1248	STG335-x1	BMN-673	Saponin	0.311723	0.904747
1249	STG335-x1	BMS-754807	CTG	0.629588	0.122199
1250	STG335-x1	BMS-754807	Cyquant1h	0.266987	4.48842
1251	STG335-x1	BMS-754807	Cyquant8h	0.520789	0.222795
1252	STG335-x1	BMS-754807	Saponin	0.500489	0.332505
1253	STG335-x1	Cisplatin	CTG	0.267422	1.64955
1254	STG335-x1	Cisplatin	Cyquant1h	0.610448	3.72008e-44
1255	STG335-x1	Cisplatin	Cyquant8h	0.505786	0.222795
1256	STG335-x1	Cisplatin	Saponin	0.285352	2.01516
1257	STG335-x1	Epirubicin	CTG	0.613344	0.182373
1258	STG335-x1	Epirubicin	Cyquant1h	0.759378	0.0300918
1259	STG335-x1	Epirubicin	Cyquant8h	0.702813	0.100028
1260	STG335-x1	Epirubicin	Saponin	0.660889	0.149284
1261	STG335-x1	GDC-032	CTG	0.569942	0.222795
1262	STG335-x1	GDC-032	Cyquant1h	0.66423	0.122199
1263	STG335-x1	GDC-032	Cyquant8h	0.54364	0.222795
1264	STG335-x1	GDC-032	Saponin	0.459849	0.332505
1265	STG335-x1	GDC0941	CTG	0.479459	0.272177
1266	STG335-x1	GDC0941	Cyquant1h	0.570313	0.182373
1267	STG335-x1	GDC0941	Cyquant8h	0.512084	0.272177
1268	STG335-x1	GDC0941	Saponin	0.353267	0.740596
1269	STG335-x1	JNJ-26854165	CTG	0.382317	0.496237
1270	STG335-x1	JNJ-26854165	Cyquant1h	0.464163	164.861
1271	STG335-x1	JNJ-26854165	Cyquant8h	0.59232	0.122199
1272	STG335-x1	JNJ-26854165	Saponin	0.466678	0.332505
1273	STG335-x1	Olaparib	CTG	0.182766	448.589
1274	STG335-x1	Olaparib	Cyquant1h	0.319505	2.68812e+43
1275	STG335-x1	Olaparib	Cyquant8h	0.468423	0.496237
1276	STG335-x1	Olaparib	Saponin	0.464699	0.406204
1277	STG335-x1	PD-0325901	CTG	0.707029	0.0818798
1278	STG335-x1	PD-0325901	Cyquant1h	0.550473	0.182373
1279	STG335-x1	PD-0325901	Cyquant8h	0.637179	0.0818798
1280	STG335-x1	PD-0325901	Saponin	0.499324	0.272177
1281	STG335-x1	PD-0332991	CTG	0.180799	54770.7
1282	STG335-x1	PD-0332991	Cyquant1h	0.537868	3.72008e-44
1283	STG335-x1	PD-0332991	Cyquant8h	0.39805	33.2317
1284	STG335-x1	PD-0332991	Saponin	0.224139	74.0177
1285	STG335-x1	Tamoxifen	CTG	0.397579	0.406204
1286	STG335-x1	Tamoxifen	Cyquant1h	0.660192	0.0818798
1287	STG335-x1	Tamoxifen	Cyquant8h	0.440717	0.406204
1288	STG335-x1	Tamoxifen	Saponin	0.256623	1.10528
1289	STG335-x1	XAV 939	CTG	0.241524	6.69862
1290	STG335-x1	XAV 939	Cyquant1h	0.402694	2.68812e+43
1291	STG335-x1	XAV 939	Cyquant8h	0.507256	0.222795
1292	STG335-x1	XAV 939	Saponin	0.293472	27.2023
1293	VHIO093-x3R	17-AAG	CTG	0.579799	0.182373
1294	VHIO093-x3R	17-AAG	Cyquant1h	0.524133	0.272177
1295	VHIO093-x3R	17-AAG	Cyquant8h	0.838799	1.10716e-06
1296	VHIO093-x3R	17-AAG	Saponin	0.678757	0.0670241
1297	VHIO093-x3R	ABT-263	CTG	0.619501	0.149284
1298	VHIO093-x3R	ABT-263	Cyquant1h	0.437938	0.406204
1299	VHIO093-x3R	ABT-263	Cyquant8h	0.619208	3.72008e-44
1300	VHIO093-x3R	ABT-263	Saponin	0.417128	12.213
1301	VHIO093-x3R	AZD1775	CTG	0.472962	0.332505
1302	VHIO093-x3R	AZD1775	Cyquant1h	0.543082	0.222795
1303	VHIO093-x3R	AZD1775	Cyquant8h	0.800062	3.72008e-44
1304	VHIO093-x3R	AZD1775	Saponin	0.600406	0.0670241
1305	VHIO093-x3R	AZD6244	CTG	0.446504	0.496237
1306	VHIO093-x3R	AZD6244	Cyquant1h	0.447847	0.406204
1307	VHIO093-x3R	AZD6244	Cyquant8h	0.845578	3.72008e-44
1308	VHIO093-x3R	AZD6244	Saponin	0.68733	0.0548637
1309	VHIO093-x3R	AZD6482	CTG	0.397569	0.740596
1310	VHIO093-x3R	AZD6482	Cyquant1h	0.156165	5.47397e+06
1311	VHIO093-x3R	AZD6482	Cyquant8h	0.457234	5.48327
1312	VHIO093-x3R	AZD6482	Saponin	0.442734	0.904747
1313	VHIO093-x3R	AZD7762	CTG	0.502398	0.222795
1314	VHIO093-x3R	AZD7762	Cyquant1h	0.476342	0.332505
1315	VHIO093-x3R	AZD7762	Cyquant8h	0.819729	3.72008e-44
1316	VHIO093-x3R	AZD7762	Saponin	0.739959	0.00496518
1317	VHIO093-x3R	AZD8055	CTG	0.513337	0.272177
1318	VHIO093-x3R	AZD8055	Cyquant1h	0.270201	1.64955
1319	VHIO093-x3R	AZD8055	Cyquant8h	0.342866	1.10154e+12
1320	VHIO093-x3R	AZD8055	Saponin	0.364992	0.904747
1321	VHIO093-x3R	BMN-673	CTG	0.439744	0.406204
1322	VHIO093-x3R	BMN-673	Cyquant1h	0.345062	0.606227
1323	VHIO093-x3R	BMN-673	Cyquant8h	0.767252	1.2324e-31
1324	VHIO093-x3R	BMN-673	Saponin	0.514156	0.222795
1325	VHIO093-x3R	BMS-754807	CTG	0.603761	0.182373
1326	VHIO093-x3R	BMS-754807	Cyquant1h	0.363902	0.496237
1327	VHIO093-x3R	BMS-754807	Cyquant8h	0.375565	2.68812e+43
1328	VHIO093-x3R	BMS-754807	Saponin	0.279201	27.2023
1329	VHIO093-x3R	Cisplatin	CTG	0.516073	0.222795
1330	VHIO093-x3R	Cisplatin	Cyquant1h	0.260636	5.48327
1331	VHIO093-x3R	Cisplatin	Cyquant8h	0.800751	3.72008e-44
1332	VHIO093-x3R	Cisplatin	Saponin	0.561391	0.122199
1333	VHIO093-x3R	Epirubicin	CTG	0.67073	0.122199
1334	VHIO093-x3R	Epirubicin	Cyquant1h	0.640642	0.149284
1335	VHIO093-x3R	Epirubicin	Cyquant8h	0.679803	0.0818798
1336	VHIO093-x3R	Epirubicin	Saponin	0.664149	0.122199
1337	VHIO093-x3R	GDC-032	CTG	0.519619	0.222795
1338	VHIO093-x3R	GDC-032	Cyquant1h	0.287976	1.10528
1339	VHIO093-x3R	GDC-032	Cyquant8h	0.462862	134.95
1340	VHIO093-x3R	GDC-032	Saponin	0.362	1.64955
1341	VHIO093-x3R	GDC0941	CTG	0.512888	0.272177
1342	VHIO093-x3R	GDC0941	Cyquant1h	0.29976	1.10528
1343	VHIO093-x3R	GDC0941	Cyquant8h	0.435349	2.68812e+43
1344	VHIO093-x3R	GDC0941	Saponin	0.419831	12.213
1345	VHIO093-x3R	JNJ-26854165	CTG	0.487934	0.272177
1346	VHIO093-x3R	JNJ-26854165	Cyquant1h	0.527296	0.222795
1347	VHIO093-x3R	JNJ-26854165	Cyquant8h	0.926984	1.35256e-06
1348	VHIO093-x3R	JNJ-26854165	Saponin	0.458639	0.406204
1349	VHIO093-x3R	Olaparib	CTG	0.364745	6.69862
1350	VHIO093-x3R	Olaparib	Cyquant1h	0.160811	2.68812e+43
1351	VHIO093-x3R	Olaparib	Cyquant8h	0.801238	3.72008e-44
1352	VHIO093-x3R	Olaparib	Saponin	0.488193	0.406204
1353	VHIO093-x3R	PD-0325901	CTG	0.684654	0.100028
1354	VHIO093-x3R	PD-0325901	Cyquant1h	0.546771	0.222795
1355	VHIO093-x3R	PD-0325901	Cyquant8h	0.377139	2.68812e+43
1356	VHIO093-x3R	PD-0325901	Saponin	0.47332	0.406204
1357	VHIO093-x3R	PD-0332991	CTG	0.316717	60.5884
1358	VHIO093-x3R	PD-0332991	Cyquant1h	0.334472	1.64955
1359	VHIO093-x3R	PD-0332991	Cyquant8h	0.856961	1.10716e-06
1360	VHIO093-x3R	PD-0332991	Saponin	0.363576	3.67407
1361	VHIO093-x3R	Tamoxifen	CTG	0.520663	0.222795
1362	VHIO093-x3R	Tamoxifen	Cyquant1h	0.470551	0.332505
1363	VHIO093-x3R	Tamoxifen	Cyquant8h	0.57852	0.122199
1364	VHIO093-x3R	Tamoxifen	Saponin	0.498286	0.272177
1365	VHIO093-x3R	XAV 939	CTG	0.313465	4.48842
1366	VHIO093-x3R	XAV 939	Cyquant1h	0.177782	2.68812e+43
1367	VHIO093-x3R	XAV 939	Cyquant8h	0.826791	3.72008e-44
1368	VHIO093-x3R	XAV 939	Saponin	0.672705	3.72008e-44
1369	VHIO098-x4	17-AAG	CTG	0.587315	0.222795
1370	VHIO098-x4	17-AAG	Cyquant1h	0.632015	0.100028
1371	VHIO098-x4	17-AAG	Cyquant8h	0.609276	0.182373
1372	VHIO098-x4	17-AAG	Saponin	0.52955	0.222795
1373	VHIO098-x4	ABT-263	CTG	0.495693	0.272177
1374	VHIO098-x4	ABT-263	Cyquant1h	0.434191	0.496237
1375	VHIO098-x4	ABT-263	Cyquant8h	0.561311	0.182373
1376	VHIO098-x4	ABT-263	Saponin	0.428324	0.406204
1377	VHIO098-x4	AZD1775	CTG	0.510272	0.272177
1378	VHIO098-x4	AZD1775	Cyquant1h	0.425255	0.406204
1379	VHIO098-x4	AZD1775	Cyquant8h	0.624178	0.122199
1380	VHIO098-x4	AZD1775	Saponin	0.50118	0.272177
1381	VHIO098-x4	AZD6244	CTG	0.383193	0.606227
1382	VHIO098-x4	AZD6244	Cyquant1h	0.390871	0.904747
1383	VHIO098-x4	AZD6244	Cyquant8h	0.577274	0.122199
1384	VHIO098-x4	AZD6244	Saponin	0.439449	0.406204
1385	VHIO098-x4	AZD6482	CTG	0.180814	27.2023
1386	VHIO098-x4	AZD6482	Cyquant1h	0.380712	0.904747
1387	VHIO098-x4	AZD6482	Cyquant8h	0.286089	246.043
1388	VHIO098-x4	AZD6482	Saponin	0.177665	110.466
1389	VHIO098-x4	AZD7762	CTG	0.549519	0.222795
1390	VHIO098-x4	AZD7762	Cyquant1h	0.557052	0.222795
1391	VHIO098-x4	AZD7762	Cyquant8h	0.593287	0.182373
1392	VHIO098-x4	AZD7762	Saponin	0.544876	0.222795
1393	VHIO098-x4	AZD8055	CTG	0.473828	0.332505
1394	VHIO098-x4	AZD8055	Cyquant1h	0.48949	0.332505
1395	VHIO098-x4	AZD8055	Cyquant8h	0.368376	0.740596
1396	VHIO098-x4	AZD8055	Saponin	0.308422	1.10528
1397	VHIO098-x4	BMN-673	CTG	0.378354	0.606227
1398	VHIO098-x4	BMN-673	Cyquant1h	0.51919	0.222795
1399	VHIO098-x4	BMN-673	Cyquant8h	0.480474	0.332505
1400	VHIO098-x4	BMN-673	Saponin	0.42345	0.496237
1401	VHIO098-x4	BMS-754807	CTG	0.427664	0.406204
1402	VHIO098-x4	BMS-754807	Cyquant1h	0.551066	0.222795
1403	VHIO098-x4	BMS-754807	Cyquant8h	0.466317	0.332505
1404	VHIO098-x4	BMS-754807	Saponin	0.291008	1.10528
1405	VHIO098-x4	Cisplatin	CTG	0.278166	2.01516
1406	VHIO098-x4	Cisplatin	Cyquant1h	0.369041	0.740596
1407	VHIO098-x4	Cisplatin	Cyquant8h	0.424465	0.740596
1408	VHIO098-x4	Cisplatin	Saponin	0.367634	1.35026
1409	VHIO098-x4	Epirubicin	CTG	0.638448	0.149284
1410	VHIO098-x4	Epirubicin	Cyquant1h	0.63881	0.149284
1411	VHIO098-x4	Epirubicin	Cyquant8h	0.713819	0.100028
1412	VHIO098-x4	Epirubicin	Saponin	0.606909	0.182373
1413	VHIO098-x4	GDC-032	CTG	0.369091	0.496237
1414	VHIO098-x4	GDC-032	Cyquant1h	0.51668	0.272177
1415	VHIO098-x4	GDC-032	Cyquant8h	0.416651	0.496237
1416	VHIO098-x4	GDC-032	Saponin	0.2383	2.01516
1417	VHIO098-x4	GDC0941	CTG	0.355348	0.606227
1418	VHIO098-x4	GDC0941	Cyquant1h	0.430459	0.406204
1419	VHIO098-x4	GDC0941	Cyquant8h	0.417483	0.496237
1420	VHIO098-x4	GDC0941	Saponin	0.304365	1.35026
1421	VHIO098-x4	JNJ-26854165	CTG	0.470635	0.332505
1422	VHIO098-x4	JNJ-26854165	Cyquant1h	0.450177	0.332505
1423	VHIO098-x4	JNJ-26854165	Cyquant8h	0.64081	0.122199
1424	VHIO098-x4	JNJ-26854165	Saponin	0.486948	0.272177
1425	VHIO098-x4	Olaparib	CTG	0.233102	1220.61
1426	VHIO098-x4	Olaparib	Cyquant1h	0.32577	14.92
1427	VHIO098-x4	Olaparib	Cyquant8h	0.348735	817.873
1428	VHIO098-x4	Olaparib	Saponin	0.224795	1815496057377680
1429	VHIO098-x4	PD-0325901	CTG	0.60938	0.122199
1430	VHIO098-x4	PD-0325901	Cyquant1h	0.471154	0.332505
1431	VHIO098-x4	PD-0325901	Cyquant8h	0.63245	0.100028
1432	VHIO098-x4	PD-0325901	Saponin	0.43607	0.496237
1433	VHIO098-x4	PD-0332991	CTG	0.290702	3.00748
1434	VHIO098-x4	PD-0332991	Cyquant1h	0.304795	2.01516
1435	VHIO098-x4	PD-0332991	Cyquant8h	0.51424	0.222795
1436	VHIO098-x4	PD-0332991	Saponin	0.318902	5.48327
1437	VHIO098-x4	Tamoxifen	CTG	0.536871	0.222795
1438	VHIO098-x4	Tamoxifen	Cyquant1h	0.303628	0.740596
1439	VHIO098-x4	Tamoxifen	Cyquant8h	0.548375	0.222795
1440	VHIO098-x4	Tamoxifen	Saponin	0.379531	0.496237
1441	VHIO098-x4	XAV 939	CTG	0.229623	90.4235
1442	VHIO098-x4	XAV 939	Cyquant1h	0.407114	0.496237
1443	VHIO098-x4	XAV 939	Cyquant8h	0.357279	8.16025e+10
1444	VHIO098-x4	XAV 939	Saponin	0.35887	3.00748
1445	VHIO124-x4	17-AAG	CTG	0.464238	0.332505
1446	VHIO124-x4	17-AAG	CTG	0.464238	0.332505
1447	VHIO124-x4	17-AAG	Cyquant1h	0.651331	0.122199
1448	VHIO124-x4	17-AAG	Cyquant1h	0.651331	0.122199
1449	VHIO124-x4	17-AAG	Cyquant8h	0.70995	0.0300918
1450	VHIO124-x4	17-AAG	Cyquant8h	0.70995	0.0300918
1451	VHIO124-x4	17-AAG	Saponin	0.354262	1.35026
1452	VHIO124-x4	17-AAG	Saponin	0.354262	1.35026
1453	VHIO124-x4	ABT-263	CTG	0.557454	0.222795
1454	VHIO124-x4	ABT-263	CTG	0.557454	0.222795
1455	VHIO124-x4	ABT-263	Cyquant1h	0.362196	0.904747
1456	VHIO124-x4	ABT-263	Cyquant1h	0.362196	0.904747
1457	VHIO124-x4	ABT-263	Cyquant8h	0.527814	0.182373
1458	VHIO124-x4	ABT-263	Cyquant8h	0.527814	0.182373
1459	VHIO124-x4	ABT-263	Saponin	0.418239	0.406204
1460	VHIO124-x4	ABT-263	Saponin	0.418239	0.406204
1461	VHIO124-x4	AZD1775	CTG	0.502279	0.272177
1462	VHIO124-x4	AZD1775	CTG	0.502279	0.272177
1463	VHIO124-x4	AZD1775	Cyquant1h	0.417534	0.406204
1464	VHIO124-x4	AZD1775	Cyquant1h	0.417534	0.406204
1465	VHIO124-x4	AZD1775	Cyquant8h	0.558113	0.182373
1466	VHIO124-x4	AZD1775	Cyquant8h	0.558113	0.182373
1467	VHIO124-x4	AZD1775	Saponin	0.375443	2.01516
1468	VHIO124-x4	AZD1775	Saponin	0.375443	2.01516
1469	VHIO124-x4	AZD6244	CTG	0.342749	2.46182
1470	VHIO124-x4	AZD6244	CTG	0.342749	2.46182
1471	VHIO124-x4	AZD6244	Cyquant1h	0.485488	0.272177
1472	VHIO124-x4	AZD6244	Cyquant1h	0.485488	0.272177
1473	VHIO124-x4	AZD6244	Cyquant8h	0.547353	0.182373
1474	VHIO124-x4	AZD6244	Cyquant8h	0.547353	0.182373
1475	VHIO124-x4	AZD6244	Saponin	0.379173	5.48327
1476	VHIO124-x4	AZD6244	Saponin	0.379173	5.48327
1477	VHIO124-x4	AZD6482	CTG	0.388031	0.496237
1478	VHIO124-x4	AZD6482	CTG	0.388031	0.496237
1479	VHIO124-x4	AZD6482	Cyquant1h	0.270412	2.01516
1480	VHIO124-x4	AZD6482	Cyquant1h	0.270412	2.01516
1481	VHIO124-x4	AZD6482	Cyquant8h	0.508203	0.222795
1482	VHIO124-x4	AZD6482	Cyquant8h	0.508203	0.222795
1483	VHIO124-x4	AZD6482	Saponin	0.184978	134.95
1484	VHIO124-x4	AZD6482	Saponin	0.184978	134.95
1485	VHIO124-x4	AZD7762	CTG	0.581121	0.182373
1486	VHIO124-x4	AZD7762	CTG	0.581121	0.182373
1487	VHIO124-x4	AZD7762	Cyquant1h	0.542003	0.222795
1488	VHIO124-x4	AZD7762	Cyquant1h	0.542003	0.222795
1489	VHIO124-x4	AZD7762	Cyquant8h	0.658924	0.100028
1490	VHIO124-x4	AZD7762	Cyquant8h	0.658924	0.100028
1491	VHIO124-x4	AZD7762	Saponin	0.484176	0.272177
1492	VHIO124-x4	AZD7762	Saponin	0.484176	0.272177
1493	VHIO124-x4	AZD8055	CTG	0.682747	0.100028
1494	VHIO124-x4	AZD8055	CTG	0.682747	0.100028
1495	VHIO124-x4	AZD8055	Cyquant1h	0.55848	0.182373
1496	VHIO124-x4	AZD8055	Cyquant1h	0.55848	0.182373
1497	VHIO124-x4	AZD8055	Cyquant8h	0.573219	0.149284
1498	VHIO124-x4	AZD8055	Cyquant8h	0.573219	0.149284
1499	VHIO124-x4	AZD8055	Saponin	0.200297	5.48327
1500	VHIO124-x4	AZD8055	Saponin	0.200297	5.48327
1501	VHIO124-x4	BMN-673	CTG	0.43153	0.406204
1502	VHIO124-x4	BMN-673	CTG	0.43153	0.406204
1503	VHIO124-x4	BMN-673	Cyquant1h	0.421869	0.406204
1504	VHIO124-x4	BMN-673	Cyquant1h	0.421869	0.406204
1505	VHIO124-x4	BMN-673	Cyquant8h	0.635156	0.100028
1506	VHIO124-x4	BMN-673	Cyquant8h	0.635156	0.100028
1507	VHIO124-x4	BMN-673	Saponin	0.205681	36699.2
1508	VHIO124-x4	BMN-673	Saponin	0.205681	36699.2
1509	VHIO124-x4	BMS-754807	CTG	0.678041	0.122199
1510	VHIO124-x4	BMS-754807	CTG	0.678041	0.122199
1511	VHIO124-x4	BMS-754807	Cyquant1h	0.469145	0.496237
1512	VHIO124-x4	BMS-754807	Cyquant1h	0.469145	0.496237
1513	VHIO124-x4	BMS-754807	Cyquant8h	0.618308	0.122199
1514	VHIO124-x4	BMS-754807	Cyquant8h	0.618308	0.122199
1515	VHIO124-x4	BMS-754807	Saponin	0.287848	1.10528
1516	VHIO124-x4	BMS-754807	Saponin	0.287848	1.10528
1517	VHIO124-x4	Cisplatin	CTG	0.367107	0.606227
1518	VHIO124-x4	Cisplatin	CTG	0.367107	0.606227
1519	VHIO124-x4	Cisplatin	Cyquant1h	0.354608	0.904747
1520	VHIO124-x4	Cisplatin	Cyquant1h	0.354608	0.904747
1521	VHIO124-x4	Cisplatin	Cyquant8h	0.493282	0.272177
1522	VHIO124-x4	Cisplatin	Cyquant8h	0.493282	0.272177
1523	VHIO124-x4	Cisplatin	Saponin	0.272852	448.589
1524	VHIO124-x4	Cisplatin	Saponin	0.272852	448.589
1525	VHIO124-x4	Epirubicin	CTG	0.615989	0.182373
1526	VHIO124-x4	Epirubicin	CTG	0.615989	0.182373
1527	VHIO124-x4	Epirubicin	Cyquant1h	0.664879	0.122199
1528	VHIO124-x4	Epirubicin	Cyquant1h	0.664879	0.122199
1529	VHIO124-x4	Epirubicin	Cyquant8h	0.705912	0.0818798
1530	VHIO124-x4	Epirubicin	Cyquant8h	0.705912	0.0818798
1531	VHIO124-x4	Epirubicin	Saponin	0.537966	0.272177
1532	VHIO124-x4	Epirubicin	Saponin	0.537966	0.272177
1533	VHIO124-x4	GDC-032	CTG	0.610181	0.149284
1534	VHIO124-x4	GDC-032	CTG	0.610181	0.149284
1535	VHIO124-x4	GDC-032	Cyquant1h	0.483303	0.332505
1536	VHIO124-x4	GDC-032	Cyquant1h	0.483303	0.332505
1537	VHIO124-x4	GDC-032	Cyquant8h	0.596262	0.149284
1538	VHIO124-x4	GDC-032	Cyquant8h	0.596262	0.149284
1539	VHIO124-x4	GDC-032	Saponin	0.249349	2.46182
1540	VHIO124-x4	GDC-032	Saponin	0.249349	2.46182
1541	VHIO124-x4	GDC0941	CTG	0.525989	0.222795
1542	VHIO124-x4	GDC0941	CTG	0.525989	0.222795
1543	VHIO124-x4	GDC0941	Cyquant1h	0.442649	0.406204
1544	VHIO124-x4	GDC0941	Cyquant1h	0.442649	0.406204
1545	VHIO124-x4	GDC0941	Cyquant8h	0.542905	0.222795
1546	VHIO124-x4	GDC0941	Cyquant8h	0.542905	0.222795
1547	VHIO124-x4	GDC0941	Saponin	0.285822	1.64955
1548	VHIO124-x4	GDC0941	Saponin	0.285822	1.64955
1549	VHIO124-x4	JNJ-26854165	CTG	0.285807	2.01516
1550	VHIO124-x4	JNJ-26854165	CTG	0.285807	2.01516
1551	VHIO124-x4	JNJ-26854165	Cyquant1h	0.433482	0.406204
1552	VHIO124-x4	JNJ-26854165	Cyquant1h	0.433482	0.406204
1553	VHIO124-x4	JNJ-26854165	Cyquant8h	0.571323	0.149284
1554	VHIO124-x4	JNJ-26854165	Cyquant8h	0.571323	0.149284
1555	VHIO124-x4	JNJ-26854165	Saponin	0.227292	16476.8
1556	VHIO124-x4	JNJ-26854165	Saponin	0.227292	16476.8
1557	VHIO124-x4	Olaparib	CTG	0.319645	12.213
1558	VHIO124-x4	Olaparib	CTG	0.319645	12.213
1559	VHIO124-x4	Olaparib	Cyquant1h	0.329536	14.92
1560	VHIO124-x4	Olaparib	Cyquant1h	0.329536	14.92
1561	VHIO124-x4	Olaparib	Cyquant8h	0.488937	0.332505
1562	VHIO124-x4	Olaparib	Cyquant8h	0.488937	0.332505
1563	VHIO124-x4	Olaparib	Saponin	0.264796	605199
1564	VHIO124-x4	Olaparib	Saponin	0.264796	605199
1565	VHIO124-x4	PD-0325901	CTG	0.468413	0.332505
1566	VHIO124-x4	PD-0325901	CTG	0.468413	0.332505
1567	VHIO124-x4	PD-0325901	Cyquant1h	0.606929	0.122199
1568	VHIO124-x4	PD-0325901	Cyquant1h	0.606929	0.122199
1569	VHIO124-x4	PD-0325901	Cyquant8h	0.568673	0.149284
1570	VHIO124-x4	PD-0325901	Cyquant8h	0.568673	0.149284
1571	VHIO124-x4	PD-0325901	Saponin	0.220402	18.227
1572	VHIO124-x4	PD-0325901	Saponin	0.220402	18.227
1573	VHIO124-x4	PD-0332991	CTG	0.25649	4.48842
1574	VHIO124-x4	PD-0332991	CTG	0.25649	4.48842
1575	VHIO124-x4	PD-0332991	Cyquant1h	0.224907	1821.67
1576	VHIO124-x4	PD-0332991	Cyquant1h	0.224907	1821.67
1577	VHIO124-x4	PD-0332991	Cyquant8h	0.457602	0.406204
1578	VHIO124-x4	PD-0332991	Cyquant8h	0.457602	0.406204
1579	VHIO124-x4	PD-0332991	Saponin	0.171585	9037.24
1580	VHIO124-x4	PD-0332991	Saponin	0.171585	9037.24
1581	VHIO124-x4	Tamoxifen	CTG	0.24265	0.904747
1582	VHIO124-x4	Tamoxifen	CTG	0.24265	0.904747
1583	VHIO124-x4	Tamoxifen	Cyquant1h	0.364563	0.606227
1584	VHIO124-x4	Tamoxifen	Cyquant1h	0.364563	0.606227
1585	VHIO124-x4	Tamoxifen	Cyquant8h	0.437613	0.406204
1586	VHIO124-x4	Tamoxifen	Cyquant8h	0.437613	0.406204
1587	VHIO124-x4	Tamoxifen	Saponin	0.161926	4.48842
1588	VHIO124-x4	Tamoxifen	Saponin	0.161926	4.48842
1589	VHIO124-x4	XAV 939	CTG	0.364593	0.740596
1590	VHIO124-x4	XAV 939	CTG	0.364593	0.740596
1591	VHIO124-x4	XAV 939	Cyquant1h	0.250757	5.48327
1592	VHIO124-x4	XAV 939	Cyquant1h	0.250757	5.48327
1593	VHIO124-x4	XAV 939	Cyquant8h	0.538539	0.182373
1594	VHIO124-x4	XAV 939	Cyquant8h	0.538539	0.182373
1595	VHIO124-x4	XAV 939	Saponin	0.285009	2.68812e+43
1596	VHIO124-x4	XAV 939	Saponin	0.285009	2.68812e+43
