# Supplementary material for: A Biobank of Breast Cancer Explants with Preserved Intra-tumor Heterogeneity to Screen Anticancer Compounds
Source: Cell. 2016 Sep 22;167(1):260–274.e22. doi: 10.1016/j.cell.2016.08.041 (PMC5037319; doi:10.1016/j.cell.2016.08.041)
Supplement: Table S6. Information on Models and Drug Responses to PI3K, BET, and PARP Inhibitors Used in this Study, Related to Figure 4 [file mmc6.xlsx]

## Sheet: PI3K inh
	MODEL	AKT inhibitor	AZD6482	BYL719	NVP-BEZ235	GDC00941	ER	HER2	PIK3CA	PTEN	INPP4B	mTOR	p-AKT	SCORE
	HCI001		S		S	S	-	-	G	L		L	NA	S
	HCI008		S		S	S	-	+	G/m				+	S
	HCI009		R	S	S	S	-	-	m	L		L		S
	HCI010	S	R		S	S	-	-					+	S
	HCI011		R		S	S	+	-	m			L	+	S
	STG139		S		S	S	-	-				L/m	+	S
	STG143	S	S	R	S	S	+	-	m			L	NA	S
	STG195	S	S		S	S	+	+	G				+	S
	STG316		S		S	S	-	-		L	L		+	S
	STG335		R	S	S	S	+	-	G		L	L		S
	VHIO093		R		S	S	-	-	G		L	L	+	S
	VHIO098		R		S	S	+	-	G				+	S
	VHIO169	S	S	S	S	S	-	-	NA	NA	NA	NA	NA	S
	VHIO179	R	S		S	S	-	-		L		L	NA	S
	VHIO244	S	S	S	S	S	+	-	G	L			NA	S
	HCI002	R	R		R	R	-	-					-	R
	HCI005		R		S	R	+	+				L	-	R
	IC007		R		S	R	+	-	NA	NA	NA	NA	NA	R
	STG139M		R		S	R	-	-		L		L	+	R
	STG201		R		R	R	+	-		L/m	L		+	R
	STG282	R	R	R	S	S	-	-	L		L		-	R
	S=Sensitive
	R=Resistance
	L=loss
	G=gain
	m=mutation

## Sheet: BET inh
	MODEL	JQ1	PIK3CA	PTEN	PTEN (CN)	IC	threeGene	pam50
	HCI008	S(low)	chr3:178952085_A/G			10	ER-/HER2-	Her2
	HCI005	S				1	ER+/HER2- High Prolif	NC
	STG195	S				1	ER+/HER2- High Prolif	LumB
	VHIO244	S			L	1	ER+/HER2- High Prolif	LumB
	HCI010	S				9	ER-/HER2-	Basal
	STG316	S			L	10	ER-/HER2-	Basal
	STG335	S				NA	Primary ER+	LumB
	IC007	R			NA	1	ER+/HER2- High Prolif	LumB
	HCI011	R	chr3:178936091_G/A			6	ER+/HER2- High Prolif	LumB
	STG143	R	chr3:178936092_A/C			7	ER+/HER2- High Prolif	LumB
	HCI009	R	chr3:178936082_G/A		L	8	ER-/HER2-	LumB
	HCI001	R			L	9	ER-/HER2-	Basal
	HCI002	R				9	ER-/HER2-	Basal
	STG139	R				10	ER-/HER2-	Basal
	STG139M	R			L	10	ER-/HER2-	Basal
	STG282	R				10	ER-/HER2-	Basal
	VHIO098	R			NA	10	ER-/HER2-	Basal
	VHIO179	R			L	10	ER-/HER2-	Basal
	STG201	R		chr10:89711874_nonF subst	L	10	ER-/HER2-	Basal
	S=Sensitive
	R=Resistance
	L=loss
	G=gain
	m=mutation

## Sheet: PARP inh
		MODEL	BMN-673	BRCA1 methylation	BRCA1gl	TP53	PALB2	RAD51	HORMAD1 expression	PTEN	mechanisms of sensitivity	mechanisms of resistance	in vivo validaiton
		HCI002	S						high		High BC risk score/High HORMAD1
		HCI010	S			A/T-nonsynonymous-Exon 1			high		somatic BRCA1 mutation
		STG139	S	heterozygous promoter methylation		C/A-stopgain-Exon 3			high		High HORMAD1
		STG139M	S	heterozygous promoter methylation		C/A-stopgain-Exon 3			high		High HORMAD1
		STG201	S	homozygous promoter methylation		C/T-nonsynonimous-Exon 3			low		BRCA1 promoter methylation		y
		VHIO124	S		c. 2080delA						BRCA1 gl		y
		STG282	S			A/C-nonsynonymous-Exon 1			high		High HORMAD1
		STG195	S
		STG335	S			T/C-nonsynonymous SNV-Exon 1			high
		VHIO093	R				A/AT_frameshift substitution		high		somatic PALB2 mutation
		VHIO244	R					T/G_nonsynonymous	low
		HCI001	R						high
		HCI009	R						low
		STG143	R						low
		IC07	R			frameshift substitution-Exon 4			low	L
		STG316	R		c.134+3A>C	C/T-nonsynonimous-Exon 3			high	L		TP53BP1 loss (regain HR function)	y
		VHI0179	R		c.66_67delAG	C/T-nonsynonimous-Exon 1			high	L		REV7 loss (mitotic checkpoint component)	y
		S=Sensitive
		R=Resistance
		L=loss
		G=gain
