# Supplementary material for: A Biobank of Breast Cancer Explants with Preserved Intra-tumor Heterogeneity to Screen Anticancer Compounds
Source: Cell. 2016 Sep 22;167(1):260–274.e22. doi: 10.1016/j.cell.2016.08.041 (PMC5037319; doi:10.1016/j.cell.2016.08.041)
Supplement: Table S7. Table Showing Information on Ex Vivo and In Vivo Drug Response Validations, Related to Figure 6 [file mmc7.xlsx]

## Sheet: Sheet1
Model	PDTX.id	Target	Drug ex vivo	ex vivo AUC	ex vivo iC50	ex vivo response	Drug in vivo	N Vehicle	N Drug	Mean Tumour Volume Vehicle Day 1	Mean Tumor Volume Drug Day1	Mean Tumour Volume Vehicle Endpoint	Mean Tumour Volume Drug Endpoint	Fold change in vehicle Endpoint	Fold change Drug Endpoint	% of inhibition	in vivo response	Day endpoint	Same ex vivo data	Same in vivo data
STG139	STG139	WEE	681640	0.0726765	7397.59	R	AZD1775	7	6	206	259	987	138	4.79126	0.532819	88.8794	S	32
STG201	STG201	WEE	681640	0.0748814	>1000	R	AZD1775	4	6	194	176	1324	1001	6.82474	5.6875	16.6635	R	35
STG316	STG316	WEE	681640	0.0517081	>1000	R	AZD1775	7	4	254	198	1348	151	5.30709	0.762626	85.63	S	30
VHIO098	VHIO098	WEE	681640	0.379145	0.272177	PS	AZD1775	4	7	239	260	1113	2	4.6569	0.00769231	99.8348	S	24
VHIO179	VHIO179	WEE	681640	0.112912	>1000	R	AZD1775	3	6	113	302	1247	1431	11.0354	4.73841	57.0617	PS	29
STG139	STG139	MTORC	AZD8055	0.246662	0.904747	PS	MK-8669	5	5	237	256	1923	624	8.11392	2.4375	69.959	S	35		y
VHIO244	VHIO244	MTORC	AZD8055	0.798284	0.0175897	R	MK-8669	3	4	238	121	1788	673	7.51261	5.56198	25.9646	R	21
STG201	STG201	PI3K	NVP-BEZ235	0.214976	1.35026	PS	GDC0032	5	4	98.1824	122.584	619.827	398.135	6.31301	3.24784	48.5533	PS	46		y
VHIO179	VHIO179	PI3K	NVP-BEZ235	0.497286	0.020163	S	BYL719	8	6	137	106	1076	220	7.85401	2.07547	73.5744	S	32	y
VHIO179	VHIO179	PI3K	NVP-BEZ235	0.497286	0.020163	S	BKM120	8	6	137	114	1076	283	7.85401	2.48246	68.3925	S	32	y
VHIO244	VHIO244	PI3K	NVP-BEZ235	0.597656	0.0109892	s	BYL719	4	4	180	318	1670	869	9.27778	2.7327	70.5457	S	23		y
VHIO093	VHIO093	WEE	AZD1775	0.472962	0.332505	S	AZD1775	3	4	61	160	481	474	7.89	2.96	62.4842	S	33
VHIO124	VHIO124	WEE	AZD1775	0.502279	0.272177	S	AZD1775	4	8	189	272	1134	388	6	1.43	76.1667	S	34
STG139	STG139	PARP	BMN-673	0.497274	0.606227	S	Olaparib	7	8	206	213	987	1418	4.79126	6.65728	-38.9462	R	32
STG201	STG201	PARP	BMN-673	0.464122	3.00748	S	Olaparib	4	9	194	269	1324	223	6.82474	0.828996	87.8531	S	35
STG316	STG316	PARP	BMN-673	0.2004	2718.7	R	Olaparib	7	7	254	252	1348	1042	5.30709	4.13492	22.0868	R	30
VHIO093	VHIO093	PARP	BMN-673	0.439744	0.406204	PS	Olaparib	3	4	61	301	481	144	7.89	0.48	93.9163	S	33
VHIO124	VHIO124	PARP	BMN-673	0.43153	0.406204	PS	Olaparib	4	6	189	236	1134	220	6	0.93	84.5	S	34		y
VHIO179	VHIO179	PARP	BMN-673	0.139081	>1000	R	Olaparib	3	8	113	230	1247	869	11.0354	3.77826	65.7624	S	29
STG139	STG139	IGFR1/INSR	BMS754807	0.545696	0.406203	S	BMS754807	2	2	215.871	224.621	1697.94	1205.06	7.86554	5.36487	31.7927	PS	63
STG201	STG201	IGFR1/INSR	BMS754807	0.122954	999.152	R	BMS754807	5	3	98.1824	101.255	619.827	666.235	6.31301	6.57977	-4.2255	R	28
STG201	STG201	IGFR1/INSR+PI3K	BMS754807+NVP-BEZ235	NA	NA	NA	BMS754807+GDC0032	5	4	98.1824	83.4399	619.827	332.206	6.31301	3.98138	36.9337	PS	46
STG139	STG139	IGFR1/INSR+PI3K	BMS754807+NVP-BEZ236	NA	NA	NA	BMS754807+GDC0032	2	2	123.283	272.222	867.6	902.461	7.03746	3.31516	52.8926	PS	63
VHIO244	VHIO244	PI3K	BYL719	0.547801	0.270457	S	BYL719	4	4	180	318	1670	869	9.27778	2.7327	70.5457	S	23		y
VHIO098	VHIO098	DNA damage	Cisplatin	0.267217	1.10528	R	Cisplatin	4	4	239	208	1113	903	4.6569	4.34135	6.77612	R	24
VHIO124	VHIO124	DNA damage	Cisplatin	0.367107	0.606227	PS	Cisplatin	4	3	189	266	1134	93	6	0.349624	94.1729	S	34
VHIO179	VHIO179	DNA damage	Cisplatin	0.146694	60.5884	R	Cisplatin	3	4	113	233	1247	204	11.0354	0.875536	92.0661	S	29
VHIO098	VHIO098	Microtubules	Docetaxel	0.346215	1.35026	PS	Eribulin	4	3	239	163	1113	8	4.6569	0.0490798	98.9461	S	24		y
VHIO124	VHIO124	PI3K	GDC032	0.610181	0.149284	S	BKM120	8	10	246	194	728	202	2.96	1.04	64.8649	S	20		y
VHIO093	VHIO093	PI3K	GDC032	0.519619	0.222795	S	BKM120	6	3	156	205	634	322	4.06	1.57	61.33	S	35		y
STG201	STG201	PI3K	GDC0941	0.237692	3.67407	PS	GDC0032	5	4	98.1824	122.584	619.827	398.135	6.31301	3.24784	48.5533	PS	28		y
VHIO093	VHIO093	PI3K	GDC0941	0.512888	0.272177	S	BKM120	6	3	156	205	634	322	4.06	1.57	61.33	S	35		y
VHIO124	VHIO124	PI3K	GDC0941	0.525989	0.222795	S	BKM120	8	10	246	194	728	202	2.96	1.04	64.8649	S	21		y
VHIO179	VHIO179	PI3K	GDC0941	0.445235	0.406204	S	BYL719	8	6	137	106	1076	220	7.85401	2.07547	73.5744	S	32	y
VHIO179	VHIO179	PI3K	GDC0941	0.445235	0.406204	S	BKM120	8	6	137	114	1076	283	7.85401	2.48246	68.3925	S	32	y
VHIO244	VHIO244	PI3K	GDC0941	0.636223	0.114493	S	BYL719	4	4	180	318	1670	869	9.27778	2.7327	70.5457	S	23		y
VHIO093	VHIO093	PARP	Olaparib	0.364745	6.69862	PS	Olaparib	3	4	61	301	481	144	7.89	0.48	93.9163	S	33
VHIO098	VHIO098	PARP	Olaparib	0.0536724	>1000	R	Olaparib	4	7	239	190	1113	788	4.6569	4.14737	10.9415	R	24
VHIO124	VHIO124	PARP	Olaparib	0.319645	12.213	PS	Olaparib	4	6	189	236	1134	220	6	0.93	84.5	S	33		y
VHIO244	VHIO244	CDK4/6	PD-0332991	0.121837	>1000	R	LEE011	4	7	180	263	1670	130	9.27778	0.494297	94.6723	S	23
STG201	STG201	ER	Tamoxifen	0.124595	548.017	R	Tamoxifen	5	5	98.1824	76.225	602.075	621.382	6.1322	7.89865	-28.806	R	63
VHIO098	VHIO098	Microtubules	Vinblastine	0.874829	9.08336e-15	S	Eribulin	4	3	239	163	1113	8	4.6569	0.0490798	98.9461	S	24		y
TOTAL models n=8			Total drugs = 16
			* Replicate data (same ex vivo data with different in vivo data)				* Replicate data (same in vivo data with different ex vivo data)
